# Supplementary material for: Advancing infection prevention and control through artificial intelligence: a scoping review of applications, barriers, and a decision-support checklist
Source: Antimicrob Steward Healthc Epidemiol. 2025 Nov 25;5(1):e317. doi: 10.1017/ash.2025.10191 (PMC12722576; doi:10.1017/ash.2025.10191)
Supplement: Gastaldi et al. supplementary material 2 — Gastaldi et al. supplementary material [file S2732494X25101915sup002.xlsx]

## Sheet: Full data set classification
Refer. in the review	Study Citation	Publishing date	Country	Design	Design Standardised Classification	AI Technique	Application	Effectiveness of the technology	Barriers to implementation of the new technology	Risks derived from implementation	Recommendations	Barrier Categories	Risk Categories	INTEGRATION WITH DIGITAL TECHNOLOGY	AI TECHNOLOGY	IPC application Area
11	Jawanpuria A, Behera AR, Dash C, Rahman MHU. ChatGPT in hospital infection prevention and control – assessing knowledge of an AI model based on a validated questionnaire. Eur J Clin Exp Med. 2024;22(2):347–352. (File: ChatGPT_in_hospital_infection_prevention_and_contr.pdf)	2024	India	Cross-sectional Study	Interventional/implementation	AI (ChatGPT)	This study aimed to assess the knowledge of the AI model ChatGPT using a validated questionnaire in the context of hospital infection prevention and control. By evaluating its understanding and ability to provide accurate information related to IPC	ChatGPT achieved an overall score of 4.33 out of 5, with good performance on most IPC topics, especially hand hygiene and standard precautions. 70% of questions received a "good" rating, indicating high IPC knowledge retention.	Limitations include lack of real-time data and gaps in specific protocols, such as needle stick injuries and PPE doffing. High dependency on prompt precision and no capability for real-time responses.	Risks include over-reliance on the AI, which may lead to gaps in critical knowledge areas if not validated by experts.	Suggest continuous model updates and expert validation for AI responses, especially for nuanced IPC topics and in critical clinical settings.	Technical, Data-Related	Operational Risks	Not applicable	Generative AI	Education and Training
12	Gutierrez-Naranjo et al. (2024). A machine learning model to predict surgical site infection after surgery of lower extremity fractures. Int Orthop. 2024;48:1887–1896. file name: 12_Gutierrez-Naranjo et al 2024_A machine learning model to predict surgical site https://doi.org/10.1007/s00264-024-06194-5	2024	USA	Retrospective cohort study	Retrospective study	Machine learning (Neural networks, boosted GLM, naïve Bayes, penalized discriminant analysis)	Predicting surgical site infection risk post-surgery for lower extremity fractures in orthopedic trauma.	The final model consisted of five predictors. (1) Operating room time, (2) ankle region, (3) open injury, (4) body mass index, and (5) age. The best-performing machine learning algorithm demonstrated a promising predictive performance, with an area under the ROC curve, Youdon’s index, and Brier score of 77.8%, 62.5%, and 5.1%-5.6%, respectively.	Retrospective design limits external validity, and lack of prospective validation. Model performance may vary across different patient demographics and clinical settings.	Potential for misinterpretation or over-reliance on predictions without clinical validation, introducing bias or false reassurance in patient management.	Future studies should focus on prospective validation across diverse populations to enhance generalizability and establish clinical reliability.	Technical	Operational Risks	Not applicable	Machine Learning (ML)	Predictive Analytics
13	Ke, C., et al. (2017). Prognostics of surgical site infections using dynamic health data. Journal of Biomedical Informatics, 65, 22-33. (1-s2.0-S1532046416301587-main)	2017	USA	Retrospective. Data-Driven Model Development	Retrospective study	mHealth, Machine Learning, Matrix Completion	Dynamic SSI risk prediction using mHealth tools that monitor wound and health data post-surgery. mHealth tools: Used for collecting dynamic wound data, including continuous and spatial-temporal measurements, patient-reported symptoms, and wound images. Matrix completion: Utilized to address missing data challenges in spatial-temporal data matrices.	Higher predictive accuracy compared to static models, aiding early intervention in SSI cases.	High dependency on patient compliance; missing data challenge.	Potential errors if data collection is inconsistent; challenges in data integration across systems.	Enhance patient engagement and standardize mHealth data protocols for broader applicability.	Human Factors, Data-Related	Technical Risks	mHealth	Machine Learning (ML)	Predictive Analytics
14	Zhang, Q., et al. (2024). Construct validation of machine learning for accurately predicting the risk of postoperative surgical site infection (SSI) following spine surgery. Journal of Hospital Infection, 146, 232-241. (File: 1-s2.0-S0195670123003766-main.pdf)	2024	China	Prospective Cohort Study	Interventional/implementation	Machine Learning (Naïve Bayes, Support Vector Machine (SVM), Random Forest). Supervised Learning	Predicting risk of SSI in spine surgery patients	Achieved high predictive performance with 95% area under the curve (AUC) using Naïve Bayes model; accuracy 87%, sensitivity 78%.	Requires high-quality data and extensive validation across varied clinical settings	Model may overfit specific patient data, limiting generalizability across settings	Recommend further validation in diverse populations to ensure reliability.	Data-Related	Technical Risks	Not applicable	Machine Learning (ML)	Predictive Analytics
15	Bhatia M, Sood SK, Kaur M. Artificial intelligence-inspired comprehensive framework for COVID-19 outbreak control. Artif Intell Med. 2022;127:102288. (File: 1-s2.0-S0933365722000537-main.pdf)	2022	India, Saudi Arabia	Framework Proposal	Experimental	Digital Technologies: IoT and Fog-Cloud Computing: Used for continuous patient monitoring and real-time data analysis. RFID (Radio Frequency Identification): Captures temporal proximity interactions (TPI) between users to assess infection risks and prevent disease transmission. Gephi (Open-Source Tool): Visualizes Temporal Network Analysis (TNA) for monitoring infection spread. AI Technologies: M…	Real-time COVID-19 monitoring and management using body sensors and decision trees.	High classification accuracy of 96.68%, sensitivity of 94.65%, improving surveillance effectiveness.	High resource demand for computing and infrastructure requirements.	Potential for privacy risks with sensitive health and location data.	Enhance data security measures, optimize for lower bandwidth use in resource-constrained settings.	Technical	Data Security	IoT (Internet of Things)	Machine Learning (ML)	Outbreak Detection
16	Liang Q, Zhao Q, Xu X, Zhou Y, Huang M. Early prediction of carbapenem-resistant Gram-negative bacterial carriage in intensive care units using machine learning. J Glob Antimicrob Resist. 2022;29:225-231. (File: 1-s2.0-S2213716522000741-main.pdf)	2022	China, Australia	retrospective control study for model establishment and a prospective study for model validation.	Retrospective study	Machine Learning (Random Forest, XGBoost, Decision Tree). Supervised Learning	Predicting CR-GNB (carbapenem-resistant Gram-negative bacteria) carriage in ICU patients.	Achieved 85.92% accuracy and 92.02% AUROC; effective in identifying high-risk ICU patients, allowing targeted prevention efforts. The biggest highlight of our study is that it has been prospectively val- idated for 4 months, that is, our model has initially realised the transformation of clinical application.	The sizes of samples adopted in this study are limited, and single-centre research, follow-up promotion will take a long time. Furthermore, we do not know if the development of the model is more useful than implementation of other standard infection prevention tools to stop transmission. Need for real-time data access in ICUs.	Over-reliance on predictions without clinical confirmation, potential for overfitting. Potential overfitting to local epidemiology; false positives could lead to unnecessary isolation; false negatives could miss high-risk patients	Prospective validation across diverse ICU settings to confirm generalizability and address overfitting concerns.	Technical, Data-Related	Operational Risks	Not applicable	Machine Learning (ML)	Predictive Analytics
17	Wang T, Xia J, Wu T, Ni H, Long E, Li JO, Zhao L, Chen R, Wang R, Xu Y, Huang K, Lin H. Handwashing quality assessment via deep learning: A modeling study for monitoring compliance and standards in hospitals and communities. Intelligent Medicine.2022;2:152-160. (File: 1-s2.0-S2667102622000110-main.pdf)	2022	China, UK	Modelling study with training, internal validation, and external validation using videos recorded in hospital and community settings	Experimental	Deep Learning (3D Convolutional Neural Networks)	Monitoring handwashing compliance and quality by recognising handwashing steps, measuring duration, and grading standard level from video data in hospitals and communities	High recognition accuracy (up to 98.87% in hospitals and 96.71% in communities) for identifying handwashing steps; consistent step grading with expert panel.	Performance drop in complex, varied backgrounds; differences in video resolution; varied standard degree of actions in community settings; no pathogen detection function	Does not assess pathogen presence before/after handwashing; risk of over-reliance on video grading without microbiological confirmation	Broaden validation across diverse settings; consider simpler methods for low-resource environments.	Technical, Data-Related	Operational Risks	Not applicable	Deep Learning (DL)	Hand Hygiene compliance
18	Rabhi S, Jakubowicz J, Metzger M-H. Deep learning versus conventional machine learning for detection of healthcare-associated infections in French clinical narratives. Methods Inf Med.2018;57(6) . (File: 10.1055@s-0039-1677692.pdf)	2018	France	Comparative Study	Experimental	Deep Learning (Convolutional Neural Network (CNN)), Machine Learning	Automated identification of HAIs using clinical notes in electronic health records (EHRs) comparing ML and DL models.	CNN achieved the highest F1 score (97.7%) and area under the curve (AUC) of 99.8%, outperforming traditional machine learning models.	The main drawback of CNNs is their opacity which limits interpretability. To address this issue, we investigated CNN inner layers’ activation values to visualize the most meaningful phrases in a document. This method could be used to build a phrase-based medical assistant algorithm to help the infection control practitioner to select relevant medical records.	Potential misinterpretation if model outputs are not validated; reliance on a single model type could introduce bias.	Develop interpretable layers within CNNs or hybrid models for clinical use, and validate models in diverse EHR systems.	Data-Related	Operational Risks	Not applicable	Deep Learning (DL)	HAI detection
19	Marschollek M, Marquet M, Reinoso Schiller N, et al. RISK PRINCIPE: Development of a risk-stratified infection prevention project integrating surveillance and prediction. Bundesgesundheitsblatt Gesundheitsforschung Gesundheitsschutz. 2024;67:685-692. (File: 100_103_2024_Article_3882.pdf)	2024	Germany	Multidisciplinary, multi-centre research and development project, coordinated under the German Medical Informatics Initiative (MII), with iterative work packages over 4 years	Experimental	Machine learning algorithms for semi-automated detection of hospital-onset bloodstream infections, using standardized core datasets and multi-source integration; specific algorithm type not explicitly named	Automated surveillance and risk prediction for nosocomial infections, with focus on individualized, risk-stratified prevention; interactive dashboard and visualization tools to support infection control teams	Expected to reduce manual errors, enable targeted interventions, and improve efficiency of infection prevention; feasibility demonstrated in other contexts, but project still in development and validation phase	Heterogeneity and lack of interoperability between systems; differing IT infrastructures and legal frameworks at partner sites; need for high-quality standardized data; resource-intensive processes; governance and ethics considerations	Potential complexity of system integration; challenges in maintaining data protection and IT security; risk of incomplete or biased data affecting model outputs; possible underutilization if usability is poor	Adherence to FAIR principles; early involvement of all stakeholders; standardization of infection-related routine data; open-source distribution for reusability; development of user-friendly visualizations; integration with national and EU surveillance initiatives	Technical, Data-Related	Operational Risks, Data Security	Not applicable	Machine Learning (ML)	HAI detection
20	Nistal-Nuño B. A neural network for prediction of risk of nosocomial infection at intensive care units: a didactic preliminary model. einstein (São Paulo).2020;18 . (File: 2317-6385-eins-18-eAO5480.pdf)	2020	Spain	Didactic modelling study using synthetic datasets to simulate ICU patient risk profiles, with training and validation phases using the Java Neural Network Simulator	Experimental	Artificial neural networks (multilayer perceptron) trained with supervised learning using backpropagation and backpropagation with momentum algorithms; performance compared across parameter settings	Prediction of nosocomial infection risk in ICU patients based on risk factors and ICU data.	Demonstrated potential for accurately predicting nosocomial infections using synthetic ICU datasets; backpropagation with momentum showed highest performance.	Model based on synthetic, small dataset; results not generalisable without validation on large, real-world datasets; infection not classified by site; varying epidemiology between regions/hospitals; requires careful adjustment of input variables	Risk of false conclusions if model applied without adjusting to local epidemiology; oversimplification from limited input variables; potential overfitting to synthetic data	Expand with more variables and network layers; validate on hundreds or thousands of real patient records; test additional learning algorithms; classify infections by site; use continuous input data to simplify network architecture	Data-Related	Technical Risks	Not applicable	Machine Learning (ML)	Predictive Analytics
21	Haghpanah MA, Tale Masouleh M, Kalhor A, Akhavan Sarraf E. A hand rubbing classification model based on image sequence enhanced by feature-based confidence metric. Signal Image Video Process.2023;17:2499-2509. (File: 11760_2022_Article_2467.pdf)	2022	Iran	Comparative modelling study developing and evaluating baseline (single-image) and proposed sequence (image-sequence) deep learning models for hand rubbing step classification, trained and tested on a custom dataset of 35 individuals	Experimental	Inception-ResNet CNN for spatial feature extraction combined with stacked LSTM layers for temporal feature extraction; transfer learning from ImageNet; Feature-Based Confidence Metric for hyperparameter optimisation	Automated recognition and quality assessment of WHO’s 12-step hand rubbing procedure, to support infection prevention in healthcare and community settings	After training the model on a comprehensive dataset, an accuracy of 98.99% was achieved on the test set. Compared to the best baseline models, the proposed sequence model is correspondingly about 1% and 4% better in terms of accuracy and confidence, though 3 times slower in inference time. Furthermore, this study demonstrates that the accuracymetric is not necessarily adequate to compare differen…	Sequence models slower and computationally heavier than single-image models; Seq-6 ~3× slower than baseline; complexity limits real-time use; dataset limited to real actions only (no fake movements)	High computational complexity, increasing risk of processing delays and hardware requirements.	Apply network compression to reduce inference time for real-time applications; develop binary classifier to filter fake actions before sequence classification	Technical, Human Factors	Technical Risks	Not applicable	Deep Learning (DL)	Hand Hygiene compliance
22	Cho Y, Lee HK, Kim J, Yoo KB, Choi J, Lee Y, Choi M. Prediction of hospital-acquired influenza using machine learning algorithms: a comparative study. BMC Infect Dis. 2024;24:466. (File: 12879_2024_Article_9358.pdf)	2024	South Korea	Retrospective observational single-centre study using EMR data from a tertiary teaching hospital in Seoul, South Korea (2011–2012 to 2019–2020 influenza seasons)	Retrospective study	Logistic Regression (LR), Random Forest (RF), Extreme Gradient Boosting (XGB), Artificial Neural Network (ANN). Feature selection via Recursive Feature Elimination with Cross-Validation (RFECV)	Prediction of hospital-acquired influenza (HAI) using EMR-derived patient characteristics, comorbidities, vital signs, laboratory results, chest X-ray findings, and room information.	Best performance: LR AUC = 86.6%, RF AUC = 83.3% with lowest false negatives (n = 4). RF identified most influential predictors: double-room occupancy, delta neutrophil index (DNI), malignancy, chest X-ray findings, and body temperature.	Single-centre setting limits generalizability; retrospective design; extremely imbalanced dataset requiring oversampling; EHR data may omit relevant variables (e.g., vaccination history, home medications); exclusion of healthcare provider/caregiver/visitor data; only four ML algorithms tested.	Single-centre setting limits generalizability; retrospective design; extremely imbalanced dataset (HAI = 0.15%) requiring oversampling; EMR data may omit relevant variables (e.g., vaccination history, home medications); exclusion of healthcare provider/caregiver/visitor data; only four ML algorithms tested.	Broader testing in various hospital settings to validate generalizability; address data imbalance with advanced sampling techniques.	Data-Related	Technical Risks	Not applicable	Machine Learning (ML)	Predictive Analytics
23	Chen Y, Zhang Y, Nie S, Ning J, Wang Q, Yuan H, Wu H, Li B, Hu W, Wu C. Risk assessment and prediction of nosocomial infections based on surveillance data using machine learning methods. BMC Public Health.2024;24:1780. (File: 12889_2024_Article_19096.pdf)	2024	China	Retrospective multi-centre modelling study using monthly nosocomial infection surveillance (NIS) data from two Chinese hospitals (2014–2021) to train, test, and compare machine learning models, with internal cross-validation	Retrospective study	Logistic Regression, Decision Tree, Conditional Inference Tree, Random Forest, Support Vector Machine; variable selection by RF importance analysis; ARIMA for trend prediction; Regression Tree for risk threshold estimation	Predicting the incidence of nosocomial infections (INIs) and infection risk thresholds in hospitals based on 39 factors, such as antibiotic usage and patient admission data.	Prediction of incidence and number of nosocomial infections, identification of key predictors from NIS data, and early warning threshold estimation to inform infection prevention measures	High data heterogeneity across hospitals; complex data preprocessing requirements; high dependency on complete and high-quality surveillance data.	Variability in predictive factors between hospitals may reduce external validity; reliance on incomplete NIS variables could miss key risk drivers; antibiotic use as predictor could reinforce prescribing biases	Validate models across more diverse hospital settings; optimize RF parameters for specific hospital needs; integrate quality control in data collection.	Data-Related	Operational Risks	Not applicable	Machine Learning (ML)	Predictive Analytics
24	Li J, Yan Z. Machine learning model predicting factors for incisional infection following right hemicolectomy for colon cancer. BMC Surgery.2024;24:279. (File: 12893_2024_Article_2543.pdf)	2024	China	Retrospective Study	Retrospective study	Machine Learning (Random Forest (RF), Support Vector Machine (SVM), Deep Learning, Logistic Regression)	Predicting risk of incisional infections after right hemicolectomy using clinical and surgical data for colorectal cancer patients.	The deep learning model performed best, achieving an AUC of 0.885 and F1-score of 0.906, outperforming RF, SVM, and logistic regression in both training and validation.	High dependency on high-quality data and significant computational resources; differences in hospital data affect model generalizability.	Potential misclassification risks and overfitting in deep learning, impacting clinical decision accuracy.	Recommend multi-center validation for broader application, focusing on optimized data preprocessing and model generalization techniques.	Data-Related	Technical Risks	Not applicable	Machine Learning (ML)	Predictive Analytics
25	Rennert-May E, Leal J, MacDonald MK, Cannon K, Smith S, Exner D, Larios OE, Bush K, Chew D. Validating administrative data to identify complex surgical site infections following cardiac implantable electronic device implantation: a comparison of traditional methods and machine learning. Antimicrob Resist Infect Control.2022;11:138. (File: 13756_2022_Article_1174.pdf)	2022	Canada	Population-based validation study comparing pre-selected administrative code algorithms with machine learning models for identification of complex SSIs after CIED implantation, using IPC surveillance as gold standard	Retrospective study	Logistic regression with L1 regularisation for feature selection; trained on ICD-10-CA and/or Canadian Classification of Health Intervention (CCI) codes; stratified cross-validation; comparison with fixed code algorithms	Automated identification of complex surgical site infections (deep/organ-space) after CIED implantation to support surveillance in resource-limited settings	Machine learning model achieved the highest accuracy with AUC of 96.8%, compared to 94.6% with the best traditional algorithm; effective in high sensitivity and specificity for SSI identification.	Requires access to administrative coding systems and machine learning capability, which may limit use in smaller hospitals.	Potential misclassification with either approach; model overfitting in machine learning due to limited infection events.	Promote simpler code-based models for hospitals with limited resources; validate machine learning across broader datasets.	Technical	Operational Risks	Not applicable	Machine Learning (ML)	HAI Surveillance
26	Li S, Zhang Y, Lin Y, Zheng L, Fang K, Wu J. Development and validation of prediction models for nosocomial infection and prognosis in hospitalized patients with cirrhosis. Antimicrob Resist Infect Control. 2024;13:85. (File: 13756_2024_Article_1444.pdf)	2024	China	Retrospective Observational Study	Retrospective study	Machine Learning (Random Forest, Neural Network, XGBoost, Decision Tree, Logistic Regression, Adaptive Boosting)	Predicting nosocomial infections (NIs) and in-hospital mortality in cirrhotic patients to enable early intervention.	The Random Forest model achieved high accuracy (AUC 0.784 for NIs and 0.793 for mortality) with external validation, outperforming traditional models like MELD and Child-Pugh scores.	High reliance on structured, high-quality data from electronic health records; challenges with data inconsistency across hospital settings.	Model may overfit or miss certain infection patterns in settings with limited or unstructured data.	Expand model validation across diverse patient populations; develop a web-based tool to integrate with clinical systems for real-time prediction.	Data-Related	Operational Risks	Not applicable	Machine Learning (ML)	Predictive Analytics
27	Hattori S, Sekido R, Leong IW, Tsutsui M, Arima A, Tanaka M, Yokota K, Washio T, Kawai T, Okochi M. Machine learning-driven electronic identifications of single pathogenic bacteria. Sci Rep. 2020;10:15525. (File: 41598_2020_Article_72508.pdf)	2020	Japan	Experimental laboratory study developing and testing a solid-state micropore sensor for label-free, single-cell identification of pathogenic bacteria using resistive pulse analysis with machine learning	Experimental	Machine Learning (Rotation Forest), Resistive Pulse Analysis	Real-time, label-free identification of single pathogenic bacteria in medical and environmental samples.	Achieved 91% accuracy for differentiating five pathogenic bacterial species (e.g., E. coli, S. aureus) based on signal analysis of single-cell motility and electrical signature. Fast detection enables quicker response for infection control.	Requires high-quality micropore fabrication and stable ionic current measurements; costly equipment and skilled personnel needed for calibration and maintenance.	Device clogging if particles are oversized; false negatives if bacterial motility patterns are inconsistent.	Expand the bacterial species database for broader applicability; improve micropore technology for wider implementation.	Economic, Data-Related	Technical Risks	Not applicable	Machine Learning (ML)	Environmental Monitoring
28	Soguero-Ruiz C, Wang F, Jenssen R, Augestad KM, Rojo Álvarez JL, Mora Jiménez I, Lindsetmo RO, Skrøvseth SO. Data-driven temporal prediction of surgical site infection. Sci Rep.2020;10:62083. (File: 2246816.pdf)	2020	Spain, USA, Norway	Retrospective matched cohort study using EHR data from gastrointestinal surgery patients at the University Hospital of North Norway, combined with methodological development and internal validation of prediction models	Retrospective study	Gaussian Process (GP) regression with time-warping for imputation of irregularly sampled laboratory data; Support Vector Machines (linear and non-linear RBF kernels) for classification; Recursive Feature Elimination for feature selection	Prediction of surgical site infections (SSIs) in gastrointestinal surgery patients using electronic health record (EHR) data.	Achieved improved predictive accuracy by using GP for imputation and time warping; SVM classification yielded high sensitivity and specificity.	High dependency on high-quality and regularly sampled data; GP regression is computationally intensive and requires tuning for optimal results.	Potential for data misinterpretation if the temporal structure is inadequately modeled; risk of imputation introducing bias.	Expand validation across diverse patient cohorts; improve imputation methods to handle irregular data points more accurately.	Data-Related	Operational Risks	Not applicable	Machine Learning (ML)	Predictive Analytics
29	Shi J, Liu S, Pruitt LCC, Luppens CL, Ferraro JP, Gundlapalli AV, Chapman WW, Bucher BT. Using Natural Language Processing to improve EHR Structured Data-based Surgical Site Infection Surveillance. Sci Rep.2023;10:2246816. (File: 3202171.pdf)	2023	USA	Retrospective single-centre study using real-world EHR data from surgical patients to develop and evaluate machine learning SSI detection models with and without NLP-derived features, using ACS-NSQIP manual chart review as gold standard	Experimental	Rule-based Natural Language Processing for document- and mention-level SSI feature extraction; integrated into Logistic Regression, Support Vector Machine, and Random Forest classifiers; nested cross-validation; Chi-Square feature selection	Automated detection of surgical site infections within 30 days post-surgery by combining structured EHR data (ICD codes, meds, labs, vitals, microbiology, radiology) with NLP-extracted SSI features from clinical notes	The best model (Random Forest with NLP-derived document features) achieved a sensitivity of 0.58, specificity of 0.97, PPV of 0.54, and NPV of 0.98, showing significant improvement over models without NLP.	High reliance on high-quality EHR data; requires consistent clinical note documentation and access to NLP infrastructure.	Possible errors if context is misinterpreted; potential for privacy concerns with text data extraction.	Future studies should explore adding temporal features to improve model accuracy; validate NLP-enhanced models across diverse hospital settings.	Technical, Data-Related	Technical Risks, Data Security	Not applicable	Machine Learning (ML)	HAI Surveillance
30	Zakur YA, Mirashrafi SB, Flaih LR. A Comparative Study on Association Rule Mining Algorithms on the Hospital Infection Control Dataset. Baghdad Sci J. 2023; P-ISSN: 2078-8665, E-ISSN: 2411-7986. (File: A_Comparative_Study_on_Association_Rule_Mining_Alg.pdf)	2023	Iran, Iraq	Comparative experimental study applying two Apriori-based association rule mining algorithms (Apriori Property, Apriori Mlxtend) to a real hospital infection control dataset	Experimental	Association Rule Mining Algorithms (Apriori Property, Apriori Mlxtend)	Infection control in hospitals, focusing on analyzing patterns in hospital readmissions. Data mining is used here to identify patterns in large datasets, while AI, particularly machine learning models, utilizes these patterns for predictive tasks and decision support, thus making data mining an integral part of the broader AI workflow. This integrated use of data mining and AI aims to develop a m…	Apriori Mlxtend outperformed Apriori Property with better support (0.38622 vs. 0.090909) and faster processing, making it more suitable for large datasets.	Requires high-quality data and computational resources for real-time mining; differences in hospital data structures may affect performance.	Potential for missing associations if data is incomplete or inconsistent; bias if patterns do not generalize across settings.	Recommend further evaluation of Apriori Mlxtend in diverse hospital datasets; explore hybrid approaches for increased accuracy and scalability.	Technical, Data-Related	Operational Risks	Not applicable	Machine Learning (ML)	Predictive Analytics
31	Chester AN, Mandler SI. A Comparison of ChatGPT and Expert Consensus Statements on Surgical Site Infection Prevention in High-Risk Paediatric Spine Surgery. J Pediatr Orthop. 2025 Jan 1;45(1):e72-e75. doi: 10.1097/BPO.0000000000002781. Epub 2024 Aug 30. PMID: 39210518.	2024	New Zealand	Comparative Study	Experimental	Artificial Intelligence (ChatGPT)	Evaluating ChatGPT's reliability in agreeing with expert statements on infection prevention in pediatric spine surgery.	ChatGPT agreed with experts on 13 out of 14 consensus statements. AI disagreed on the use of UV light where the experts agree, potentially due to updated research.	Limited ability for nuanced responses; may not reflect the latest clinical consensus due to static data and updates.	Risk of reliance on non-updated AI for infection control decisions; limited accountability in AI recommendations.	Ensure real-time human review for critical decisions; update AI systems regularly with the latest guidelines for high-risk applications.	Data-Related	Operational Risks	Not applicable	Generative AI	Decision Support
32	Shrimali S, Teuscher C. A Novel Deep Learning-, Camera-, and Sensor-Based System for Enforcing Hand Hygiene Compliance in Healthcare Facilities. IEEE Sensors J.2023;23(12):13659–13670. (File: A_Novel_Deep_Learning-_Camera-_and_Sensor-Based_System_for_Enforcing_Hand_Hygiene_Compliance_in_Healthcare_Facilities.pdf)	2023	USA	Development and technical evaluation study of an automated AI-, microcontroller-, and sensor-based system for real-time hand hygiene compliance monitoring at multiple hospital checkpoints (sink, alcohol dispenser, patient bed). Includes multilevel testing: component calibration, module-level testing, and integrated system-level testing.	Experimental	Deep Learning (Convolutional Neural Network), RFID, Sensors	Monitoring and enforcing staff hand hygiene compliance in hospitals to reduce hospital-acquired infections (HAIs).	Achieved 90.6% accuracy for all steps in WHO hand hygiene guidelines, providing real-time alerts and reporting high compliance across monitored areas.	No clinical validation in a real hospital; possible performance variation with rare/complex motions not in dataset; need for optimisation to reduce inference time and memory; requirement for WiFi infrastructure; potential privacy considerations due to camera use.	isk of reduced performance in uncontrolled environments or with unseen hand motion variations; dependency on infrastructure reliability; possible staff resistance due to perceived monitoring intrusiveness; limited dataset coverage could result in occasional misclassification.	Consider modular system testing across different hospital areas; improve privacy protocols and continuous calibration for reliable performance.	Technical, Economic	Technical Risks, Data Security	Not applicable	Deep Learning (DL)	Hand Hygiene compliance
33	Skube SJ, Hu Z, Simon GJ, Wick EC, Arsoniadis EG, Ko CY, Melton GB. Accelerating Surgical Site Infection Abstraction With a Semi-automated Machine-learning Approach. Ann Surg. 2022;276:180-185. (File: accelerating_surgical_site_infection_abstraction.26.pdf)	2022	USA	Quality improvement protocol (non-research) using retrospective model development and EHR data) and prospective-style evaluation of a semi-automated SSI abstraction system.	Retrospective study	Semi-Automated Machine Learning (Lasso-penalized Logistic Regression), NLP	Detection and abstraction of surgical site infections (SSIs) from electronic health records using semi-automated machine learning.	Achieved >90% reduction in manual abstraction workload, maintaining a sensitivity of 82% with a <1% false negative rate for SSI cases. This cost-effective method reduces labor associated with ACS-NSQIP, helping smaller hospitals access quality improvement programs by lowering financial barriers.	Need for periodic model recalibration to avoid performance drift; dependency on complete ambulatory and inpatient EHR integration; NLP performance for superficial SSI limited; some cases missed due to atypical documentation or complex decision-making; potential variation in optimal cut-off thresholds between institutions.	Potential for missed SSI cases, especially less severe cases, if reliance on semi-automation is too high; performance drift over time without model recalibration.	Implement regular model recalibration to counteract performance drift; recommend iterative error analysis and enhancement of NLP capabilities for better unstructured data handling.	Technical, Data-Related	Operational Risks	Not applicable	Machine Learning (ML)	Predictive Analytics
34	Tvardika N, Kergourlay I, Bittar A, Segond F, Darmoni S, Metzger M-H. Accuracy of using natural language processing methods for identifying healthcare-associated infections. Int J Med Inform.2018;117:96-102. (File: Accuracy of using natural language processing methods_Nastassia Tvardika.pdf)	2018	France	Evaluation study comparing NLP output to gold-standard national HAI surveillance data (RAISIN). Training/test split from ALADIN-DTH dataset.	Experimental	Natural Language Processing (NLP), Semantic Analysis, Rule-Based System	Surveillance of healthcare-associated infections (HAIs) across various surgical and ICU settings.	Achieved 84% accuracy, with sensitivity of 83.9% and specificity of 84.2% in detecting HAIs. Performance varied by medical specialty. Reduced manual workload, potentially lowering labor costs in infection control.	Dependence on structured data and expert-defined heuristic rules; computationally intensive with high initial setup and maintenance costs, potentially requiring a shared model for cost-effectiveness.	Potential errors due to misclassification from semantic labeling issues, especially temporal inaccuracies and negation handling.	Develop enhanced semantic processing for temporal and negation detection; optimize rule-based algorithms to increase adaptability across different hospital settings.	Technical, Economic	Technical Risks	Not applicable	Machine Learning (ML)	HAI Surveillance
35	Kamruzzaman M, Heavey J, Song A, Bielskas M, Bhattacharya P, Madden G, Klein E, Deng X, Vullikanti A. Improving Risk Prediction of Methicillin-Resistant Staphylococcus aureus Using Machine Learning Methods With Network Features: Retrospective Development Study. JMIR AI. 2024 May 16;3:e48067. doi: 10.2196/48067. PMID: 38875598; PMCID: PMC11140275.	2024	USA	Retrospective Development Study	Retrospective study	Machine Learning (Penalized Logistic Regression, Network Features)	Predicting the risk of MRSA infection using electronic health record (EHR) data, including network-based features derived from patient and provider interactions.	The model with network features improved MRSA prediction accuracy by 15%, and a 11% improvement was noted with feature transformation. High effectiveness in capturing contact-based risk factors, enhancing infection control decisions.	High setup and maintenance costs, especially with data processing for network features and computational resources. May require specialized staff and significant data preprocessing.	Potential for data misinterpretation due to missing or misrecorded network interactions; performance variance across hospital settings.	Explore further applications of network features in similar EHR-based infection surveillance to maximize prediction accuracy in MRSA and other HAIs.	Technical, Economic	Operational Risks	Not applicable	Machine Learning (ML)	Predictive Analytics
36	Wu J-M, Tsai C-J, Ho T-W, Lai F, Tai H-C, Lin M-T. A Unified Framework for Automatic Detection of Wound Infection with Artificial Intelligence. Appl Sci.2020;10:5353. (File: applsci-10-05353.pdf)	2020	Taiwan	Modified 50-layer ResNet for wound detection, Xception CNN for infection classification; SURF + FLANN for color card detection.	Experimental	Artificial Intelligence (AI), Convolutional Neural Network (CNN)	Smartphone-based wound infection detection using postoperative images with color calibration.	Achieved an AUC of 83.3% for detecting wound infections, significantly outperforming other models (SVM, random forest) in accuracy. Demonstrated effectiveness in reducing follow-up workload for healthcare providers.	Small, single-ethnicity dataset; varied phone camera quality; need for reference color card; no separate test set; server-based processing requirement.	Accuracy drop in other populations; poor performance without color card; dependence on stable internet.	Expand dataset diversity; standardise photo capture; educate users; add test set; integrate with patient self-care and clinician feedback.	Human Factors, Data-Related	Technical Risks	Not applicable	Deep Learning (DL)	HAI detection
37	Zhang P, White J, Schmidt D, Dennis T. Applying Machine Learning Methods to Predict Hand Hygiene Compliance Characteristics. IEEE Int Conf Med Imaging. 2017;353-356. (File: Applying_machine_learning_methods_to_predict_hand_hygiene_compliance_characteristics.pdf)	2017	USA	Retrospective observational study using existing ICU hand hygiene monitoring system data (BLE location + smart dispenser logs) to train and internally validate machine learning models for predicting compliance.	Retrospective study	Machine Learning (Random Forest, SVM, Naive Bayes, Feed-Forward Neural Network, RNN with LSTM)	Predicting hand hygiene compliance (entry/exit) in a 30-bed ICU using Bluetooth Low Energy (BLE) location data and smart dispenser activation logs to anticipate non-compliance and trigger targeted observation or alerts.	Achieved an average accuracy above 80% across models in predicting hand hygiene compliance. Demonstrates the potential to aid compliance monitoring, especially during peak hours or under-staffed conditions, reducing the workload for manual auditors.	Requires a real-time location system and hand hygiene monitoring infrastructure; cost implications for setting up in multiple patient rooms; data privacy and compliance issues due to continuous tracking of caregivers. Assumption all staff wore BLE badges consistently; occasional badge non-use; potential misattribution if multiple staff in room; hallway hand hygiene events excluded.	Misclassification from missing/incorrect badge data; reduced generalisability beyond ICU; possible false alerts if system triggers without context..	Encourage further testing to refine prediction models, particularly in varied ICU settings; incorporate staff training to optimize compliance data quality.	Technical, Economic	Data Security	Not applicable	Machine Learning (ML)	Hand Hygiene compliance
38	Bartz-Kurycki MA, Green C, Anderson KT, Alder AC, Bucher BT, Cina RA, Jamshidi R, Russell RT, Williams RF, Tsao KJ. Enhanced neonatal surgical site infection prediction model utilizing statistically and clinically significant variables in combination with a machine learning algorithm. Am J Surg.2018;216(5):764-777. (File: bartz-kurycki2018.pdf)	2018	USA	Retrospective observational study comparing text-mining–based automated SSI detection with traditional National Surgical Quality Improvement Program Pediatric (NSQIP) abstraction, using EHR data from a single tertiary centre (colorectal surgery patients).	Retrospective study	Rule-based text mining of operative notes, pathology, microbiology, and radiology reports for SSI-related keywords/phrases, combined with structured EHR data.	Predicting neonatal surgical site infections (SSIs) using neonatal surgical data from NSQIP-Pediatric.	Achieved predictive accuracy with random forest and logistic regression models, optimizing significant variables; reduced clinical burden by enhancing predictive accuracy and efficiency.	High setup and computational cost; complexity in integrating clinical input for model training, and limited accessibility to high-quality neonatal data across all centers. Limited to single institution; dependent on consistent documentation in EHR; requires local adaptation of keyword lists; not evaluated for all surgical specialties.	False positives from unrelated infection mentions; false negatives if documentation omits key terms; over-reliance may reduce manual oversight	Adapt and validate rules for other surgical specialties and institutions; combine with manual review for ambiguous cases; integrate into real-time monitoring systems.	Technical, Economic	Operational Risks	Not applicable	Machine Learning (ML)	Predictive Analytics
39	Beeler C, Dbeibo L, Kelley K, Thatcher L, Webb D, Bah A, Monahan P, Fowler NR, Nicol S, Judy-Malcolm A, Azar J. Assessing patient risk of central line-associated bacteremia via machine learning. Am J Infect Control. 2018 Sep;46(9):986-991. doi: 10.1016/j.ajic.2018.02.021. Epub 2018 Apr 13. PMID: 29661634.	2018	USA	A predictive model was developed using retrospective data from a large academic healthcare system. Models were developed with machine learning via construction of random forests using validated input variables	Retrospective study	Random Forest (compared with logistic regression) using 15 selected intrinsic and extrinsic risk factors (e.g., age, CVL days, bathing non-compliance, parenteral nutrition).	Predicting risk of central line-associated bloodstream infections (CLABSI) based on patient attributes in electronic medical records.	The random forest model accurately predicted CLABSI risk with an AUC of 0.82, enabling targeted intervention for high-risk patients and potentially reducing infection rates.	Requires extensive data integration and real-time EMR data access; high initial setup costs and regular data validation.	Alert fatigue if integrated with automated notifications; misclassification from EMR errors; limited generalisability beyond study hospitals.	Suggest periodic review of model accuracy, especially with changes in patient demographics; consider real-time integration with EMR for continuous monitoring.	Technical, Economic	Technical Risks	Not applicable	Machine Learning (ML)	Predictive Analytics
40	Claudinon J, Steltenkamp S, Fink M, Sych T, Verreman B, Römer W, Madec M. A Label-Free Optical Detection of Pathogens in Isopropanol as a First Step towards Real-Time Infection Prevention. Biosensors.2021;11(1):2. (File: biosensors-11-00002.pdf)	2021	Germany, France	Experimental Study	Experimental	Machine Learning (Image Processing, Random Forest, SVM)	Integrated pathogen detection system coupled with a hand disinfection device, collecting the residual solution from hand-washing and analysing it. Early prototype not hospital-integrated; ML used on microscope images	Achieved high accuracy in pathogen detection with a cost-effective, label-free approach that integrates with hygiene systems; demonstrates potential for real-time infection control monitoring.	Setup costs and calibration requirements for different pathogens; requires integration with existing hand hygiene protocols and device adaptability.	Risk of incomplete detection due to environmental factors affecting image capture; false negatives if pathogens exhibit unusual morphology.	Expand pathogen database and improve real-time adaptability for broader applications in healthcare; recommend regular calibration and quality checks.	Technical, Economic	Technical Risks	Not applicable	Machine Learning (ML)	Hand Hygiene compliance
41	Wiemken TL, Carrico RM. Assisting the infection preventionist: Use of artificial intelligence for healthcare–associated infection surveillance. Am J Infect Control.2024;52:625-629. (File: carrico.pdf)	2024	USA	Experimental Study	Experimental	AI (GPT-4, Mixtral 8×7b LLM)	Health care-associated infection (HAI) surveillance for CLABSI and CAUTI cases using AI models.	AI models showed high accuracy in identifying CLABSI and CAUTI when provided with clear prompts; could potentially streamline infection preventionist workload.	High dependency on precise prompt construction; may yield inaccurate results if data or prompts contain ambiguities.	Risk of misinterpretation without human oversight; potential for AI-generated errors in complex or nuanced cases.	Recommend training infection preventionists on effective prompt crafting and integrating human validation to ensure accuracy.	Data-Related	Technical Risks, Operational Risks	Not applicable	Generative AI	HAI Surveillance
42	Sundermann AJ, Chen J, Miller JK, et al. Outbreak of Pseudomonas aeruginosa Infections from a Contaminated Gastroscope Detected by Whole Genome Sequencing Surveillance. Clin Infect Dis. 2021;73(3)–42. (File: ciaa1887.pdf)	2021	USA	WGS surveillance to identify and characterize clusters of genetically-related Pseudomonas aeruginosa infections during a 24-month period. ML of the EHR was used to identify potential transmission routes. A manual review of the EHR was performed by an infection preventionist to determine the most likely route and results were compared to the ML algorithm.	Retrospective study	Whole Genome Sequencing (WGS), Machine Learning (ML)	Early outbreak detection of P. aeruginosa infections in hospitals.	WGS with ML detected a cluster of infections associated with a contaminated gastroscope. This combination improved outbreak detection speed, potentially preventing up to three additional infections.	High costs and technical demands for WGS infrastructure, with dependency on accurate data extraction from EHRs for ML effectiveness.	Risk of missing transmission routes without complete data in EHRs; possibility of over-reliance on ML, necessitating human validation.	Recommend integrating real-time WGS and ML systems with manual validation to improve detection accuracy and prevent outbreaks.	Technical, Economic	Operational Risks	Whole-Genome Sequencing (WGS)	Machine Learning (ML)	Outbreak Detection
43	Sundermann AJ, Chen J, Miller JK, et al. Whole-Genome Sequencing Surveillance and Machine Learning of the Electronic Health Record for Enhanced Healthcare Outbreak Detection. Clin Infect Dis.2022;75(3):476-482. (File: ciab946.pdf) (ciab946)	2022	USA	WGS surveillance of healthcare-associated bacterial pathogens. EHR ML used to identify the transmission routes for WGS-detected outbreaks, which were investigated by an IP expert. Potential infections prevented were estimated and compared with traditional IP practice during the same period.	Retrospective study	Whole Genome Sequencing (WGS) and Machine Learning (ML)	Detecting hospital-acquired infection outbreaks and identifying transmission routes.	WGS combined with ML detected more outbreaks than traditional methods, identifying transmission routes and reducing potential infections. Cost-effective with savings of $192,408–$692,532.	High initial setup costs and technical demands for WGS and ML integration; dependency on complete, high-quality data from EHR.	Risks include missed detection if data is incomplete; over-reliance on algorithm accuracy.	Recommend real-time implementation and integration with EHR for continuous monitoring and outbreak prevention.	Technical, Economic	Technical Risks, Operational Risks	Whole-Genome Sequencing (WGS)	Machine Learning (ML)	Outbreak Detection
44	Kim MS, Park B, Sippel GJ, Mun AH, Yang W, McCarthy KH, Fernandez E, Linguraru MG, Sarcevic A, Marsic I, Burd RS. Comparative analysis of personal protective equipment nonadherence detection: computer vision versus human observers. J Am Med Inform Assoc. 2025 Jan 1;32(1):163-171. doi: 10.1093/jamia/ocae262. PMID: 39401253; PMCID: PMC11648733.	2025	USA	Experimental Study	Experimental	Computer Vision, AI (YOLOv8): Digital Technologies: Computer Vision System: Uses YOLOv8, a deep-learning object detection algorithm, to identify 15 PPE classes, including masks, gloves, gowns, and eyewear. Tracks individuals in video streams and associates PPE adherence or nonadherence with specific actors using BoT-SORT multi-object tracking. AI Technologies: Deep Learning: The core detection sy…	Automated monitoring of PPE adherence to reduce infection risk in healthcare settings.	The computer vision system achieved high sensitivity (0.86) and specificity (1) for PPE nonadherence detection, outperforming human observers in shorter monitoring durations.	Setup demands include video infrastructure and specialized training; complex video annotation is necessary for system training and performance.	Risk of over-reliance on automated systems, potentially missing nuanced nonadherence cases needing human expertise.	Recommend incorporating real-time feedback for staff, ensuring adherence to PPE guidelines, and periodic system accuracy reviews.	Technical, Human Factors	Operational Risks	Computer Vision	Deep Learning (DL)	Education and Training
45	Cho SY, Kim Z, Chung DR, et al. Development of machine learning models for the surveillance of colon surgical site infections. J Hosp Infect.2024;146:224-231. (File: Development of machine learning_S.Y. Cho.pdf)	2024	South Korea	Retrospective cohort study using colon surgery cases at a tertiary hospital to develop and internally validate ML models, compared with a rule-based algorithm and conventional SSI surveillance.	Retrospective study	Machine Learning (Random Forest, Gradient Boosting, Neural Networks)	Surveillance of colon surgery SSIs using ML models to reduce chart review workload.	Neural network model with RFE achieved 95% sensitivity and 0.963 AUC, reducing chart review cases by 83.9%, enhancing surveillance efficiency.	Single-institution data; confined to colon surgery; no external validation; imbalanced dataset; exclusion of unstructured data (notes, imaging)	Potential underdetection of SSI if model not regularly updated; dependence on complete, high-quality input data for accuracy.	Recommend ongoing updates to model inputs and validation with infection preventionists to maintain surveillance accuracy.	Technical, Economic	Technical Risks	Not applicable	Machine Learning (ML)	HAI Surveillance
46	Khan RU, Almakdi S, Alshehri M, Kumar R, Ali I, Hussain SM, et al. Probabilistic Approach to COVID-19 Data Analysis and Forecasting Future Outbreaks Using a Multi-Layer Perceptron Neural Network. Diagnostics.2022;12(10):2539. (File: diagnostics-12-02539-v2.pdf)	2022	Multi-country	Prospective data collection with retrospective analysis using a custom AI model trained on real-time images from a smart hand hygiene station.	Experimental	Multi-Layer Perceptron Neural Network (MLPNN)	Forecasting COVID-19 outbreaks and mortality rates across countries to support resource allocation and response strategies.	MLPNN achieved high accuracy in forecasting infection and death trends, aiding in the planning of medical resources. Economic impact highlighted.	Computational resource requirements, complex training process, and dependency on accurate input data quality across regions.	Risk of inaccurate forecasts with data inconsistencies; reliance on model training updates to stay current with pandemic trends.	Recommend regular model validation and integration with real-time data sources for accurate predictions in pandemic planning.	Human Factors, Data-Related	Human Risks	Not applicable	Machine Learning (ML)	Predictive Analytics
47	Özakar R, Gedikli E. Evaluation of Hand Washing Procedure Using Vision-Based Frame Level and Spatio-Temporal Level Data Models. Electronics.2023;12(9):2024. (File: electronics-12-02024.pdf)	2023	Turkey	Experimental development and evaluation of an AI-based embedded system for real-time hand hygiene monitoring using thermal imaging and deep learning.	Experimental	Convolutional Neural Network for detecting hand positions and classifying hand hygiene actions in thermal camera footage	Real-time monitoring of healthcare workers’ hand hygiene technique to ensure compliance with WHO guidelines without capturing identifiable visual data.	Using a custom dataset, we achieved 100% accuracy with one of the models, and 94.23% average accuracy for all models. We also developed a real-time robust data acquisition technique where RGB and depth streams from Kinect 2.0 camera were utilized. Results showed that with the proposed methods and data models, efficient hand hygiene control is possible.	Dataset limited to simulated hospital settings; only thermal imagery used (no visual confirmation); system requires specific hardware; possible reduced accuracy with atypical motions.	Misclassification in unusual or occluded hand positions; reliance on thermal-only data could miss contextual cues; potential user discomfort with continuous monitoring.	Validate in real clinical environments; expand dataset diversity; explore multi-modal imaging; optimise for lower-cost hardware to increase scalability.	Technical	Operational Risks, Data security	Not applicable	Machine Learning (ML)	Hand Hygiene compliance
48	Ying H, Guo BW, Wu HJ, Zhu RP, Liu WC, Zhong HF. Using multiple indicators to predict the risk of surgical site infection after ORIF of tibia fractures: a machine learning-based study. Front Cell Infect Microbiol.2023;13:1206393. (File: fcimb-13-1206393.pdf)	2023	China	Retrospective single-centre study analysing open reduction and internal fixation (ORIF) surgeries to develop and validate ML models predicting surgical site infection (SSI) risk.	Retrospective study	Logistic Regression, Decision Tree, Random Forest, Support Vector Machine, and Gradient Boosting Decision Tree; SHAP used for feature importance analysis.	Prediction of surgical site infection (SSI) after tibial fracture surgery to guide personalized prevention strategies.	Extra Trees Classifier (ET), Logistic regression (LR) and Random Forest Classifier (RF). ET model had the best performance, with AUC values of 0.853 and 0.866. The decision curve analysis and calibration curves also showed that the ET model had the best clinical utility. Finally, the performance of the ET model was further tested, and the relative importance of features in the model was analyzed.	Single-institution dataset; retrospective design; some potential risk factors unavailable; model limited to ORIF cases for closed fractures.	Reduced applicability to other fracture types or surgical contexts; incomplete data could affect model accuracy; moderate PPV may lead to unnecessary interventions.	Validate in multi-centre and prospective studies; include more clinical variables; assess cost-effectiveness of targeted prevention; adapt models for broader orthopaedic populations.	Data-Related	Operational Risks	Not applicable	Machine Learning (ML)	Predictive Analytics
49	Simioli F, Annunziata A, Coppola A, et al. Artificial intelligence for training and reporting infection prevention measures in critical wards. Front Public Health.2024;12:1442188. (File: fpubh-12-1442188.pdf) (fpubh-12-1442188)	2024	Italy	Technology and Code Implementation Study	Interventional/implementation	AI-Powered Hand Hygiene Monitoring System	Monitoring and training for hand hygiene compliance in critical hospital wards using Soapy Clean Machine.	The reporting software projected objective data on the current state of hand hygiene of users which, although high (greater than 50%), presents some problems. AI guidance on hand hygiene technique and real-time performance feedback + gamification for training.	Limited access to devices for large staff groups; potential user discomfort with technology-based monitoring.	Privacy concerns related to hand hygiene monitoring; risk of reduced compliance without user-friendly interaction.	Recommend deploying more units in critical wards and enhancing user training for improved compliance.	Technical, Human Factors	Human Risks, Data Security	Not applicable	Generative AI	Hand Hygiene compliance
50	Wang J, Wang G, Wang Y, Wang Y. Development and evaluation of a model for predicting the risk of healthcare-associated infections in ICU patients. Front Public Health.2024;12:1444176. (File: fpubh-12-1444176.pdf)	2024	China	Retrospective cohort study of ICU patients in a single tertiary hospital, using the first 24 h of admission data to develop and validate multiple machine learning models for HAI risk prediction.	Retrospective study	Ten algorithms tested (including Logistic Regression, Random Forest, CatBoost); Synthetic Minority Oversampling Technique (SMOTE) applied to balance HAI vs. non-HAI cases; Shapley Additive Explanations (SHAP) used for feature importance interpretation.	Early prediction of healthcare-associated infection risk in ICU patients to enable targeted preventive interventions. The main HAIs were respiratory tract infections (28.7%) and ventilator-associated pneumonia (25.0%), and were predominantly caused by gram-negative bacteria (78.8%).	CatBoost model showed good predictive performance (area under the curve: 0.944, and sensitivity 0.872). key predictors included Penetration Aspiration Scale, Braden score, total bilirubin, female sex, high WBC count, Caprini Risk Score, Nutritional Risk Screening 2002 score, low eosinophil count, medium WBC count, and Glasgow Coma Scale.	Single-centre dataset; omission of several comorbidities except diabetes; lack of external validation; integration into clinical workflow not assessed.	Limited generalisability to other ICUs; potential misinterpretation of model outputs without proper explanation; reliance on accurate early-admission data.	Validate in multi-centre settings; include broader comorbidity and clinical variables; evaluate model impact in real-time clinical practice; ensure explainability support for clinicians.	Technical, Data-Related	Technical Risks	Not applicable	Machine Learning (ML)	Predictive Analytics
51	Pasupuleti D. Handwashing Action Detection System for an Autonomous Social Robot. TENCON 2022: 2022 IEEE Region 10 International Conference. 2022; doi:10.1109/TENCON55691.2022.9977684	2022	India	Development and evaluation of a computer vision–based handwashing action recognition system for integration into an autonomous social robot, using open-source WHO handwashing dataset with augmented environmental variations.	Experimental	Modified Convolutional Neural Network. trained via transfer learning	Hand-washing gesture recognition for compliance, using a social robot with human action recognition.	CNN model with channel-spatial attention module achieved 90% accuracy in real-world scenarios for WHO handwashing steps, even in diverse environments.	Limited dataset diversity in skin tones, handwashing styles, and environmental conditions; need for richer training data for real-world deployment.	Possible drop in accuracy in uncontrolled environments; challenges with occlusion, lighting variation, and camera angle; temporal context not incorporated in current frame-based approach.	Recommend robust privacy protocols and regular updates to adapt to various user demographics and hand-washing styles.	Human Factors, Data-Related	Operational Risks, Data Security	Not applicable	Deep Learning (DL)	Hand Hygiene compliance
52	Gouareb R, Bornet A, Proios D, Pereira SG, Teodoro D. Detection of Patients at Risk of Multidrug-Resistant Enterobacteriaceae Infection Using Graph Neural Networks: A Retrospective Study. Health Data Sci. 2023;3 0099. (File: hds.0099.pdf) (hds.0099)	2023	Switzerland	Retrospective Study	Retrospective study	Graph Neural Network (GNN)	Colonization prediction was defined as a binary task, where the goal is to predict whether a patient is colonized by MDR Enterobacteriaceae in an undesirable body part during their hospital stay. To capture topological features, interactions among patients and healthcare workers were modeled using a graph structure, where patients are described by nodes and their interactions are described by edg…	The GNN achieved AUROC between 0.91 and 0.96, outperforming logistic regression models. It helps to estimate the contact group with high accuracy, which, in turn, could lead to more effective measures to curb transmission and infection. Possible transmission paths could be automatically derived from the graph model, providing hypotheses for transmission routes. Support early identification of pot…	High data and computational requirements for network training; dependency on high-quality patient interaction data. Deep models remain more difficult to interpret than rule-based systems. This may hinder clinician trust or regulatory approval	Potential over-reliance on model predictions could overshadow clinical judgment.	Recommend privacy measures for data, regular updates, and integration with clinical insights. Include environmental transmission, while it is known that indirect transmission via the environment is an important part of HAI routes. environment-related transmission pathways were ignored in our models as this scenario could not be realistically captured. Understanding the impact of environmental tra…	Human Factors, Data-Related	Operational Risks, Data Security	Not applicable	Deep Learning (DL)	Predictive Analytics
53	Hopkins BS, Mazmudar A, Driscoll C, Sveta M, Goergen J, Kelsten M, et al. Using Artificial Intelligence (AI) to Predict Postoperative Surgical Site Infection: A Retrospective Cohort of 4046 Posterior Spinal Fusions. Clin Neurol Neurosurg.2020;192:105718. (File: hopkins2020.pdf) (hopkins2020)	2020	USA	Retrospective Cohort	Retrospective study	Deep Neural Network (DNN)	Prediction of surgical site infection (SSI) following posterior spinal fusion surgery.	The mean area under the curve (AUC), representing the accuracy of the model, was 0.775 with a median AUC of 0.787. The positive predictive value (PPV), representing how well the model predicted SSI when a patient had SSI, over all predictions was 92.56 % with a negative predictive value (NPV), representing how well the model predicted absence of SSI when a patient did not have SSI, of 98.45 %.	Requirement for high-quality data and computational power; model may not generalize across different surgical sites without adaptation.	Potential for false negatives if key clinical factors are missed, possibly affecting patient safety.	Recommend model testing across various surgical specialties to improve adaptability and accuracy in SSI prediction.	Data-Related	Technical Risks, Operational Risks	Not applicable	Deep Learning (DL)	Predictive Analytics
54	Lukasewicz Ferreira SA, Franco Meneses AC, Vaz TA, et al. Hospital-acquired infections surveillance: The machine-learning algorithm mirrors National Healthcare Safety Network definitions. Infect Control Hosp Epidemiol.2024;45(4):604-608. (File: hospital-acquired-infections-surveillance-the-machine-learning-algorithm-mirrors-national-healthcare-safety-network-definitions.pdf)	2024	Brazil	Prospective implementation of a supervised, semiautomated ML surveillance method in a Brazilian hospital, with independent expert review, compared against manual surveillance as gold standard.	Retrospective study	Random Forest algorithm using features from EHR data (labs, radiology, unstructured clinical notes, antimicrobial prescriptions, vital signs, invasive procedures).	Semiautomated classification of hospital-acquired infections (HAIs) across all inpatients to augment manual surveillance, increase detection, and reduce workload.	Identified 38.7% more HAI cases compared to manual methods.	Single-centre study; performance depends on EHR completeness; high computational demand from large feature set; generalisability requires further testing; some infection types still underdetected without cultures.	Overreliance on algorithm could miss rare cases; potential misclassification if data incomplete or poorly coded; need for human oversight to confirm outputs.	Regular updates, incorporation of diverse clinical data, and continuous validation with infection control staff recommended	Technical, Data-Related	Operational Risks	Not applicable	Machine Learning (ML)	HAI Surveillance
55	Segal R, Bradley WP, Williams DL, et al. Human-machine collaboration using artificial intelligence to enhance the safety of donning and doffing personal protective equipment (PPE). Infect Control Hosp Epidemiol.2023;44(4):732-735. (File: human-machine-collaboration-using-artificial-intelligence-to-enhance-the-safety-of-donning-and-doffing-personal-protective-equipment-ppe.pdf)	2023	Australia, New Zealand	Pilot Simulation Study	Interventional/implementation	Human-AI Collaboration (PPE Monitoring)	Monitoring and guiding healthcare workers during PPE donning and doffing to prevent contamination	The human–AI machine collaboration system had an overall 100%accuracy in the PPE monitoring procedures, with a very good agreement with the onsite buddy (κ coefficient, 0.97); AI correctly identified 37 of 55 errors, with a sensitivity of 67.3%	Requires high-quality video and network connections for real-time monitoring; setup costs for hardware and software	Over-reliance on AI may overlook human vigilance; limited error detection without real-time human oversight	Recommend ongoing AI training and human oversight, regular updates to improve error detection accuracy, and real-world testing	Technical, Economic	Operational Risks	Not applicable	Machine Learning (ML)	Education and Training
56	Montella E, Ferraro A, Sperlì G, Triassi M, Santini S, Improta G. Predictive Analysis of Healthcare-Associated Blood Stream Infections in the Neonatal Intensive Care Unit Using Artificial Intelligence: A Single Center Study. Int J Environ Res Public Health.2022;19(5):2498. (File: ijerph-19-02498.pdf)	2022	Italy	Single-centre retrospective cohort study with prospective data collection from an HAI surveillance system; statistical risk factor analysis and supervised ML prediction of HABSIs.	Interventional/implementation	Support Vector Machine (SVC), CATBOOST, XGBoost (XGB), Ranger Forest Classifier (RFC), Multi-Layer Perceptron (MLP), Random Forest (RF) and Logistic Regression (LR). Supevised learning	Early prediction of healthcare-associated bloodstream infections in neonates to support NICU infection prevention and control measures.	LR and MLP models achieved highest AUC and F1 scores, demonstrating predictive power for infection risk based on factors like birthweight and catheterization days.	Lack of temporal analysis of infection onset; single-centre dataset; limited infection types analysed; model interpretability not addressed for clinical use.	Limited generalisability beyond study setting; possible misclassification in settings with different patient mix or data quality; no real-time validation.	Recommend model calibration for different NICUs, and integration with clinical judgment for balanced risk assessment.	Data-Related	Operational Risks	Not applicable	Machine Learning (ML)	Predictive Analytics
57	Platt LS, Chen X, Sabo-Attwood T, Iovine N, Brown S, Pollitt B. Improving infection prevention briefing through predictive predesign: a computational approach to architectural programming by evaluating socioecological risk factors. Arch Eng Des Manag.2024;20(4):776-788. (File: Improving IPC design_L. S. Platt, Xiaoyu Chen.pdf)	2024	USA	Ecological modelling study linking socioecological system (SES) indicators with HAI incidence data (MRSA, C. difficile) from Florida’s acute care facilities to develop predictive models for predesign infection prevention planning.	Retrospective study	Machine Learning with Socioecological Systems Modeling (SES)	Use of SES, demographic, environmental, and health burden data to predict regional HAI risk and guide facility design decisions in the predesign phase.	SES models identified specific regional population and environmental factors related to HAI risks, helping forecast infection hotspots and design preventive layouts.	Requires extensive socioecological data, which may not be universally available; complex modeling methods may require specialized knowledge.	Limited generalisability to other states or countries; potential bias from ecological fallacy; dependence on completeness and quality of public datasets.	Increase patient sample size; include additional infection types; evaluate decision support integration in clinical practice.	Data-Related	Operational Risks	Not applicable	Machine Learning (ML)	Predictive Analytics
58	Cotia ALF, Scorsato AP, da Silva Victor E, Prado M, Gagliardi G, de Barros JEV, Generoso JR Jr, de Menezes FG, Hsieh MK, Lopes GOV, Edmond MB, Perencevich EN, Goto M, Wey SB, Marra AR. Integration of an electronic hand hygiene auditing system with electronic health records using machine learning to predict hospital-acquired infection in a health care setting. Am J Infect Control. 2025 Jan;53(1):5…	2025	Brazil	A retrospective cohort study was conducted at a Brazilian hospital. HH compliance was recorded electronically, and patient data were collected from electronic health records.	Retrospective study	Machine learning algorithms, balanced with Random Over Sampling Examples (ROSE), were utilized for predictive modeling, including generalized linear models (GLM); generalized additive models for location, scale, and shape (GAMLSS); random forest; support vector machine; and extreme gradient boosting (XGboost).	Predicting HAIs by integrating hand hygiene auditing with patient EHRs to identify infection risk factors	A direct correlation between HH compliance and HAIs was observed. The GLM algorithm with ROSE demonstrated superior performance, with 84.2% sensitivity, 82.9% specificity, and a 93% AUC.	Requires robust EHR systems and consistent HH data; risk of limited model generalizability to other hospitals.	Over-reliance on machine learning predictions could neglect patient-specific factors not captured in data.	Recommend model validation in diverse settings and continuous data quality checks to support broader adoption in HAI prevention.	Technical, Data-Related	Operational Risks	EHR	Machine Learning (ML)	Predictive Analytics
59	Jakobsen RS, et al. A study on the risk stratification for patients within 24 hours of admission for risk of hospital-acquired urinary tract infection using Bayesian network models. Health Inform J. 2024. (File: jakobsen-et-al-2024-a-study-on-the-risk-stratification)	2024	Denmark	Retrospective Cohort	Retrospective study	Bayesian Network Models (BNM)	Within 24h of hospital admission of a new patient, the model uses all available patient data on relevant features to calculate the probability of acquiring HA-UTI. BN classifies the patient as either ‘at risk patient’ or ‘not at risk patient’. The decision boundaries can be altered, e.g., due to preference.	The best-performing model in terms of AUC is the reduced expert-based clinical BN model with an AUC of 0.746. The full na¨ıve BN- and the reduced TAN BN models performed second-best with AUCs of 0.735.Expert knowledge enhanced transparency and interpretability of the model, improving applicability in clinical settings.	Challenges included explainability of ML models and integration into daily routines due to complexity.	Potential misinterpretation if used without clinical context due to high data sensitivity.	Improve model transparency and interpretability for better clinical acceptance and integration.	Technical	Operational Risks	Not applicable	Machine Learning (ML)	Decision Support
60	Abubeker KM, et al. Internet-of-Things-Assisted Wireless Body Area Network-Enabled Biosensor Framework for Detecting Ventilator and Hospital-Acquired Pneumonia. IEEE Sens J.2024. (File: Internet-of-Things-Assisted_Wireless_Body_Area_Network)	2024	India	Development and evaluation study of an IoT-assisted Wireless Body Area Network (WBAN) biosensor framework for real-time detection of ventilator-associated pneumonia (VAP) and hospital-acquired pneumonia (HAP) in ICU patients, using exhaled breath VOC analysis.	Experimental	IoT-Enabled WBAN and Biosensor Framework. Digital Technologies: Wireless Body Area Networks (WBANs): Incorporates noninvasive sensors to monitor vital parameters such as blood oxygen saturation, heart rate, temperature, and volatile organic compounds (VOCs) in exhaled breath. Internet of Medical Things (IoMT): Real-time data transmission using NVIDIA Jetson Nano GPU and AWS IoT Core for data proc…	Early detection of ventilator and hospital-acquired pneumonia using wearable biosensors and ML	The WBAN-enabled biosensor system accurately detected pneumonia in ICU patients using a support vector machine (SVM).The developed support vector machine (SVM) and k-nearest neighbor (KNN) framework are deployed in Jetson Nano, and the SVM model outperforms the KNNs model in terms of accuracy (92.35%), sensitivity (92.67%), precision (93.38%), and receiver operating characteristic (ROC, 93.11%). …	No external clinical validation; single prototype system; environmental variability in VOC measurement; dependence on sensor calibration; integration into ICU workflow untested.	Possible misclassification due to sensor drift or background VOCs; overreliance without human oversight; performance may drop in uncontrolled hospital conditions.	Training ICU staff and ensuring robust network security to prevent unauthorized access to patient data.	Economic, Human Factors	Data Security	IoT (Internet of Things)	Machine Learning (ML)	HAI detection
61	Lu K, Tu Y, Su S, Ding J, Hou X, Dong C, Jin H, Gao W. Machine learning application for prediction of surgical site infection after posterior cervical surgery. Int Wound J. 2024 Apr;21(4):e14607. doi: 10.1111/iwj.14607. Epub 2023 Dec 28. PMID: 38155433; PMCID: PMC10961862.	2024	China	Retrospective cohort study of patients undergoing posterior cervical surgery, developing and internally validating multiple ML models for SSI prediction using clinical, laboratory, imaging, and surgical variables.	Retrospective study	Eight supervised algorithms: Gradient Boosting (GB), Random Forest (RF), Artificial Neural Network (ANN), Logistic Regression (LR), Decision Tree (DT), Support Vector Machine (SVM), k-Nearest Neighbour (KNN), Naïve Bayes (NB); model interpretability with SHAP values	Prediction of SSI risk following posterior cervical surgery	The Random Forest model demonstrated high accuracy (AUROC: 0.9916), specificity (0.9890), and precision (0.9759), making it highly effective in distinguishing SSI and non-SSI cases after surgery. Gradient Boosting and KNN models also showed strong performance in specific metrics.	Single-centre, retrospective design; single-ethnic population; lack of external validation; exclusion of some potential risk factors.	Risk of false positives (esp. KNN), possible overfitting due to limited cohort size; reliance on retrospective EMR data.	Apply preoperative interventions for high-risk patients (nutritional support, glucose control, prophylactic antibiotics, skin preparation); validate model externally; consider model ensembling (e.g., KNN with RF/GB) for improved performance; explore inclusion of additional predictors	Data-Related	Technical Risks	Not applicable	Machine Learning (ML)	Predictive Analytics
62	Liu T, Bai Y, Du M, Gao Y, Liu Y. Susceptible-Infected-Removed Mathematical Model under Deep Learning in Hospital Infection Control of Novel Coronavirus Pneumonia. J Healthc Eng. 2021;2021:1535046. doi:10.1155/2021/1535046.	2021	China	Retrospective modelling study using hospital-level COVID-19 case data	Experimental	Deep Learning with SIR model	Predicting and simulating the spread of COVID-19 within a hospital, and assessing the impact of control measures such as isolation, vaccination, and changes in infection intensity.	Accurately predicted infection trends, enabled proactive control measures; potentially reduces epidemic management costs through improved infection predictions	Limited data and modeling precision, static model parameters	Dependency on accurate input data, limited adaptability of the model	Enhance parameter flexibility, integrate dynamic data updates for model adaptability	Data-Related	Technical Risks	Not applicable	Deep Learning (DL)	Predictive Analytics
63	Kim M, Choi J, Jo J-Y, Kim W-J, Kim S-H, Kim N. Video-based automatic hand hygiene detection for operating rooms using 3D convolutional neural networks. J Clin Monit Comput. 2024;38:1187-1197. doi:10.1007/s10877-024-01179-6. (File: KimM_s10877-024-01179-6.pdf)	2024	South Korea	Retrospective algorithm development and validation study using video recordings from a single operating room with additional simulated data for training and testing.	Interventional/implementation	3D CNN for video analysis	Automatic hand hygiene detection in ORs	Evaluations of the binary classification of hand-hygiene actions revealed an accuracy of 0.88, a sensitivity of 0.78, a specificity of 0.93, and an area under the operating curve (AUC) of 0.91.	Requires high-quality video capture and substantial computational resources	Risk of misclassification in complex OR scenes with overlapping personnel	Develop robust datasets for high-complexity settings; enhance action classification capabilities	Data-Related	Operational Risks	Not applicable	Deep Learning (DL)	Hand Hygiene compliance
64	Kiser AC, Shi J, Bucher BT. An explainable long short-term memory network for surgical site infection identification. Surgery. 2024;176:24-31. doi:10.1016/j.surg.2024.03.006. (File: Kiser.pdf)	2024	USA	Retrospective model development and validation study using operative events from a single U.S. academic health system	Retrospective study	long shortterm memory model LSTM along with traditional machine learning models for comparison.	Automated SSI identification from EHR	The area under the receiver operating characteristic curve and sensitivity of the long short-term memory was higher (area under the receiver operating characteristic curve: 0.954, sensitivity: 0.920) compared to the top traditional model (area under the receiver operating characteristic curve: 0.937, sensitivity: 0.736). The top 5 features of the long short-term memory included 2 procedure codes …	Limited generalizability due to single-center data; requires extensive structured and unstructured data preprocessing	Risk of algorithmic bias affecting performance in diverse patient populations	Extend to multi-center data; address model biases across patient demographics	Data-Related	Technical Risks	Not applicable	Deep Learning (DL)	HAI detection
65	Mamlook REA, Wells LJ, Sawyer R. Machine-learning models for predicting surgical site infections using patient pre-operative risk and surgical procedure factors. Am J Infect Control. 2023;51:544-550. doi:10.1016/j.ajic.2022.08.013. (File: Machine learning_Rabia Emhamed Al Mamlook.pdf)	2023	USA, Libya	Seven machine learning classification models were compared: Logistic Regression (LR), Support Vector Machine (SVM), Decision Tree (DT), Random Forest (RF), Naïve Bayesian (NB), Artificial Neural Network (ANN), and Deep Neural Network (DNN).	Experimental	Machine Learning models (Logistic Regression, Naïve Bayesian, Random Forest, etc.)	Preoperative prediction of surgical site infections (SSIs) across all surgery types using patient preoperative risk factors and surgical procedure data from the American College of Surgeons’ NSQIP database	DNN model offers the best predictive performance with 10-fold compared to the other 6 approaches considered (area under the curve = 0.8518, accuracy = 0.8518, precision = 0.8517, sensitivity = 0.8527, F1-score = 0.8518). Emergency case surgeries, American Society of Anesthesiologists (ASA) Index of 4 (ASA_4), BMI, Vascular surgeries, and general surgeries were most significant influencing feature…	High computational requirements; dependency on quality pre-operative data	Potential bias due to limited data diversity	Recommend using DNN models for high-accuracy predictions and further validation on diverse datasets	Data-Related	Technical Risks	Not applicable	Machine Learning (ML)	Predictive Analytics
66	Haghpanah MA, Vali S, Torkamani AM, et al. Real-time hand rubbing quality estimation using deep learning enhanced by separation index and feature-based confidence metric. Expert Syst Appl. 2023;218:119588. doi:10.1016/j.eswa.2023.119588. (File: main-4.pdf)	2023	Iran, Finland	Experimental	Experimental	Deep Learning with Separation Index and Confidence Metric	Real-time quality assessment of hand hygiene	High accuracy (98%) for hand hygiene compliance monitoring; reliable in diverse healthcare settings	High computational requirements for real-time processing	Potential misclassification in complex motion scenes	Optimize model for real-time applications; incorporate diverse motion scenarios in training data	Technical	Operational Risks	Not applicable	Deep Learning (DL)	Hand Hygiene compliance
67	Van Lissa CJ, Stroebe W, vanDellen MR, et al. Using machine learning to identify important predictors of COVID-19 infection prevention behaviors during the early phase of the pandemic. Patterns. 2022;3(4):100482. doi:10.1016/j.patter.2022.100482. (File: main-5.pdf)	2022	Multi-country	Cross-national Study	Experimental	Machine Learning (Random Forest). Supervised Learning	Identifying predictors of COVID-19 prevention behaviors	High predictive performance for infection-prevention behaviors across diverse predictors	Variability in predictors across countries, challenges in consistent variable importance across contexts	Risks of overfitting when applied to new datasets	Integrate injunctive norms (e.g., community expectations) in public health interventions; promote prosocial messaging to enhance compliance	Technical, Data-Related	Technical Risks	Not applicable	Machine Learning (ML)	Predictive Analytics
68	Lintz J. Provider Satisfaction With Artificial Intelligence–Based Hand Hygiene Monitoring System During the COVID-19 Pandemic: Study of a Rural Medical Center. J Chiropr Med. 2023;22:197-203. doi:10.1016/j.jcm.2023.03.004. (File: main-6.pdf)	2023	USA	Cross-sectional study	Interventional/implementation	AI-based hand hygiene monitoring	Monitoring hand hygiene compliance in rural medical center	Improved compliance with hand hygiene guidelines; positively impacts provider well-being	High setup costs; requires integration with existing systems for smooth workflow	Risk of desensitization to AI prompts over time	Ensure effective integration with EHRs and provider workflows; conduct ongoing training for sustained engagement	Technical, Economic	Technical Risks	Not applicable	Machine Learning (ML)	Hand Hygiene compliance
69	Hu D, Zhong H, Li S, Tan J, He Q. Segmenting areas of potential contamination for adaptive robotic disinfection in built environments. Build Environ. 2020;184:107226. doi:10.1016/j.buildenv.2020.107226. (File: main-6BIS.pdf)	2020	USA, UK	Experimental study	Experimental	Robotics with deep learning (CNN)	Robotic disinfection in built environments like hospitals	Effective in reducing pathogen load with UV light; adaptive to different areas and geometries	High setup costs; complex programming and maintenance requirements	Potential safety risks for operators with UV light exposure	Develop clear protocols for UV safety; conduct regular maintenance checks; train operators on robotic use and safety	Technical, Economic	Data Security	Not applicable	Deep Learning (DL)	Environmental Monitoring
70	Myall A, Price JR, Peach RL, et al. Prediction of hospital-onset COVID-19 infections using dynamic networks of patient contact: an international retrospective cohort study. Lancet Digit Health. 2022;4. doi:10.1016/S2589-7500(22)00093-0. (File: main-6four.pdf)	2022	UK, Switzerland	International retrospective cohort study analysed routinely collected data from large hospital groups in the UK and Switzerland to develop and validate a predictive model for hospital-onset COVID-19 infections.	Retrospective study	eXtreme Gradient Boosting (XGBoost) to integrate dynamic patient-contact network measures, hospital contextual variables and patient clinical data. Network metrics such as degree, closeness and infected-contact centrality were computed from room-, ward- and building-level contact networks built from bed allocation records.	Real-time patient-level risk predictions, supporting infection prevention and control by prioritising patients for isolation, targeted screening, and cohorting, and informing resource allocation during outbreaks.	The framework was highly predictive across test data with all variable types (area under the curve [AUC]-receiver operating characteristic curve [ROC] 0·89 [95% CI 0·88–0·90]) and similarly predictive using only contact-network variables (0·88 [0·86–0·90]). Prediction was reduced when using only hospital contextual (AUC-ROC 0·82 [95% CI 0·80–0·84]) or patient clinical (0·64 [0·62–0·66]) variables.	Effective deployment requires timely, detailed patient movement data, which may not be routinely available, as well as integration into existing IPC workflows. Privacy and data-sharing constraints can limit access to contact information, and the absence of staff and visitor movement data reduces completeness. Model performance can vary with epidemiological context, decreasing outside of surge con…	Incomplete contact definitions may omit key transmission routes such as healthcare worker-mediated or environmental spread, risking misclassification. Over-reliance on algorithmic predictions without expert interpretation could misallocate resources, and the system’s sensitivity to changes in hospital organisation or outbreak dynamics may affect reliability.	Dynamic contact-network analysis should be incorporated into routine IPC surveillance and used alongside expert judgement rather than as a standalone decision-maker. Extending the framework to other pathogens, improving data completeness by including staff and environmental parameters, and evaluating clinical and economic impacts of targeted interventions are advised. Adaptability to varying hosp…	Data-Related	Data Security	Not applicable	Machine Learning (ML)	Predictive Analytics
71	Sun CLF, Zuccarelli E, Zerhouni EGA, et al. Predicting COVID-19 infection risk and related risk drivers in nursing homes: A machine learning approach. JAMDA. 2020;21(11):1533-1538. doi:10.1016/j.jamda.2020.08.030. (File: main-6ter.pdf)	2020	USA	Retrospective Cohort Study	Retrospective study	Machine Learning (Gradient Boosting)	COVID-19 infection risk in nursing homes	The mean AUC, sensitivity, and specificity of the model over 10-fold cross-validation were 0.729, 0.670 and 0.611. Prospective out-of-sample validation yielded similar performance measures (AUC 0.721; sensitivity 0.622; specificity 0.713).	Limited generalizability due to varying NH data quality; reliance on public data	Risk of model overfitting with high variability across NHs	Focus on early identification of asymptomatic individuals and staff testing to prevent outbreaks	Data-Related	Technical Risks	Not applicable	Machine Learning (ML)	Predictive Analytics
72	dos Santos RP, Silva D, Menezes A, et al. Automated healthcare-associated infection surveillance using an artificial intelligence algorithm. Infect Prev Pract. 2021;3(3):100167. doi:10.1016/j.infpip.2021.100167. (File: main.pdf)	2021	Brazil	Retrospective Cohort Study	Retrospective study	ML, DL, NLP	Surveillance for healthcare-associated infections (HAIs)	The final model used a multilayer perceptron neural network achieving an area under receiver operating curve (AUROC) of 90.27%; specificity of 78.86%; sensitivity of 88.57%. Respiratory infections had the best results (AUROC 93.47%).	Dependency on extensive, structured EHR data; challenges in adapting to different infection types	Potential privacy risks with sensitive health data; high dependency on accurate data input	Recommend validating AI tools in diverse hospital settings; integrate semi-automated approach with manual oversight for quality control	Data-Related	Technical Risks	Not applicable	Deep Learning (DL)	HAI Surveillance
73	Marra AR, Alzunitan M, Abosi O, et al. Modest Clostridioides difficile infection prediction using machine learning models in a tertiary care hospital. Diagn Microbiol Infect Dis. 2020;98(3):115104. doi:10.1016/j.diagmicrobio.2020.115104. (File: marra2020.pdf)	2020	USA, Brazil	Retrospective Cohort Study	Retrospective study	Machine Learning models (Random Forest, Naïve Bayes, Logistic Regression)	Predicting Clostridioides difficile infection (CDI)	Low predictive performance (AUC ~0.6), not sufficient for reliable CDI prediction	High data variability; need for a large volume of predictive variables to improve accuracy	Risk of overfitting with limited real-world applicability	Explore feature selection and more complex algorithms to enhance predictive capabilities; prioritize external validation	Data-Related	Technical Risks	Not applicable	Machine Learning (ML)	Predictive Analytics
74	Chen W, Lu Z, You L, Zhou L, Xu J, Chen K. Artificial Intelligence–Based Multimodal Risk Assessment Model for Surgical Site Infection (AMRAMS): Development and Validation Study. JMIR Med Inform. 2020;8(6). doi:10.2196/18186. (File: medinform-2020-6-e18186.pdf)	2020	China	Development and Validation Study	Validation study	AI-based Multimodal Risk Assessment	Predicting surgical site infection (SSI) risk	Achieved AUROC of 0.879 in external validation; outperformed NNIS risk index	Dependency on structured and unstructured data from EMRs; setup challenges with data integration. SSI follow-up only during hospitalization (possible underestimation).	Potential privacy risks with extensive data use. Single-center dataset; results may not generalize without retraining.	Integrate AMRAMS as part of routine preoperative assessment; ensure strict data privacy protocols. The framework is adaptable to other clinical risk assessment contexts, though multi-center validation is needed.	Technical, Data-Related	Data Security	Not applicable	Machine Learning (ML)	Predictive Analytics
75	Tunthanathip T, Sae-heng S, Oearsakul T, et al. Machine learning applications for the prediction of surgical site infection in neurological operations. Neurosurg Focus. 2019;47(2). doi:10.3171/2019.5.FOCUS19241. (File: neurosurg-focus-article-pE7.pdf)	2019	Thailand	retrospective cohort study analysed neurosurgical operations performed at a tertiary care hospital in Thailand.	Retrospective study	Four supervised machine learning algorithms—decision tree, naïve Bayes (NB) with Laplace correction, k-nearest neighbours (k-NN), and artificial neural networks (ANN)—were trained and tested using five-fold cross-validation, with 80% of each subset for training and 20% for testing.	Predicting SSI post-neurosurgical operations	Compared with other ML algorithms, the naive Bayes had the highest performance with sensitivity at 63%, specificity at 87%, PPV at 29%, NPV at 96%, and AUC at 76%.	The retrospective single-centre design limits generalisability. The imbalance between SSI and non-SSI cases may affect model robustness, and incomplete control of confounding variables is possible. Integration into real-time clinical practice would require automated data capture, preprocessing, and model execution within hospital information systems.	If deployed without addressing data imbalance and external validation, the model could yield false positives, leading to unnecessary interventions, or false negatives, missing true SSI cases. Over-reliance without clinician oversight could misallocate resources or compromise patient safety.	Conduct further validation in multi-center settings; integrate model with real-time monitoring for enhanced utility	Data-Related	Technical Risks	Not applicable	Machine Learning (ML)	Predictive Analytics
76	Zhu Y, Simon GJ, Wick EC, et al. Applying Machine Learning Across Sites: External Validation of a Surgical Site Infection Detection Algorithm. J Am Coll Surg. 2021;232(6):963-971.e1. doi:10.1016/j.jamcollsurg.2021.03.026. (File: nihms-1749667.pdf)	2021	USA	multi-centre validation study assessed the generalisability of postoperative surgical site infection (SSI) detection models developed at the University of Minnesota Medical Center (Site A) when applied to a distinct dataset from the University of California San Francisco Medical Center (Site B). Both sites were NSQIP participants, with structured EHR data linked to gold-standard SSI outcomes.	Validation study	The models were based on lasso-penalised logistic regression, with extensive preprocessing and dimensionality reduction through causal variable screening and backward elimination to improve transferability. Features included demographics, vital signs, laboratory values, diagnosis and procedure codes, microbiology results, imaging and procedural orders, and antibiotic prescriptions. The algorithm …	Detecting surgical site infections (SSI) using EHR data	High AUC for superficial and organ/space SSI detection; successful cross-site generalizability	Transferring the models required alignment of EHR variable mappings, particularly for imaging, microbiology, and orders. Both sites used the same EHR vendor (Epic), which may have facilitated this process; generalisation to different platforms could be more challenging.	Differences in surgical case mix, documentation practices, and coding could impact performance. The approach requires regular updates to adapt to evolving care practices and outcomes.	Develop cross-site standards to ease model transferability; ensure continuous model tuning for adaptability to new datasets. Mapping features to interoperable data standards (e.g., HL7 FHIR) to improve portability, integrating natural language processing to capture note-based infection signals, and applying similar methods to detect other HAIs.	Technical, Data-Related	Operational Risks	Not applicable	Machine Learning (ML)	HAI detection
77	Bucher BT, Shi J, Ferraro JP, et al. Portable Automated Surveillance of Surgical Site Infections Using Natural Language Processing: Development and Validation. Ann Surg. 2020;272(4):629-636. doi:10.1097/SLA.0000000000004133. (File: nihms-1793296.pdf)	2020	USA	development and validation of EasyCIE-SSI, a rules-based natural language processing (NLP) system for automated surgical site infection (SSI) surveillance.	Validation study	Natural Language Processing (NLP)	EasyCIE-SSI processes unstructured clinical notes from the date of surgery to 30 days postoperatively to flag SSI cases, aiming to reduce manual chart review burden in NSQIP surveillance and allow targeted review of likely positives, while maintaining coverage for quality improvement purposes.	Sensitivity of 94% (internal) and 79% (external validation); high specificity in multicenter settings	Data quality variability; dependency on comprehensive documentation in EHR	Risk of under-detection in systems with incomplete digital documentation	Integrate NLP with manual review for enhanced SSI detection; prioritize robust EHR documentation practices	Data-Related	Technical Risks	Automated surveillance	Machine Learning (ML)	HAI detection
78	Chen KA, Joisa CU, Stem J, et al. Predicting Surgical Site Infection after Colorectal Surgery Using Machine Learning. Dis Colon Rectum. 2023;66(3):458-466. doi:10.1097/DCR.0000000000002559. (File: nihms-1881630.pdf)	2023	USA	retrospective multi-centre study using the American College of Surgeons National Surgical Quality Improvement Program (NSQIP) colectomy and proctectomy datasets	Retrospective study	Three machine learning algorithms—random forest, gradient boosting (XGB), and deep neural network (NN)—were trained alongside a logistic regression baseline. All models used procedure-completion variables available before wound closure	SSI prediction after colorectal surgery	AUROC of 0.769 for neural networks; high predictive value with advanced models	Limited to NSQIP-participating institutions; absence of local institutional validation	Overfitting risk; generalizability to non-participating institutions may be limited	Perform external validation for generalizability; consider integrating ML with institutional data for enhanced predictive accuracy	Technical	Technical Risks	Automated surveillance	Machine Learning (ML)	Predictive Analytics
79	Colborn KL, Zhuang Y, Dyas AR, et al. Development and validation of models for detection of postoperative infections using structured electronic health records data and machine learning. Surgery. 2023;173(2):464-471. doi:10.1016/j.surg.2022.10.026. (File: nihms-1894265.pdf)	2023	USA	retrospective observational study used structured EHR data from 30,639 surgeries across five hospitals in the University of Colorado Health system (2013–2019), linked to ACS-NSQIP outcomes	Retrospective study	supervised learning approach using penalised regression for feature selection and standard logistic regression for prediction, supported by phecode mappings to harmonise ICD-9 and ICD-10 codes into clinically coherent phenotypes, combined with selected laboratory and medication variables.	Detection of postoperative infections	Models selected contained between 4 and 8 variables and achieved >0.91 area under the receiver operating characteristic curve, >81% specificity, >87% sensitivity, >99% negative predictive value, and 10% to 15% positive predictive value in a held-out test dataset.	Dependency on structured EHR data; variation in data input may affect model accuracy	Risks from implementation involve misclassification due to coding variability, and potential missed infections if variable mappings are incomplete.	Suggest extending model validation to diverse healthcare settings; prioritize data privacy and EHR standardization	Data-Related	Data Security	EHR	Machine Learning (ML)	HAI detection
80	Sanger PC, van Ramshorst GH, Mercan E, et al. A Prognostic Model of Surgical Site Infection Using Daily Clinical Wound Assessment. J Am Coll Surg. 2016;223(2):259-270.e2. doi:10.1016/j.jamcollsurg.2016.04.046. (File: nihms787281.pdf)	2016	USA, Netherlands	prospective cohort of post-open abdominal surgery patients at an academic teaching hospital were examined daily for serial features (“SF”), e.g. wound characteristics and vital signs, in addition to standard BF, e.g. wound class	Interventional/implementation	supervised machine learning, trained three Naïve Bayes classifiers (BF, SF, BF+SF) using patient data from 1-5 days before diagnosis to classify SSI on the following day. For comparison, we also created a simplified SF model that used logistic regression	Prediction of surgical site infection (SSI)	The best performing classifier (SF) had optimal sensitivity of 0.80, specificity of 0.64, PPV of 0.35, and NPV of 0.93. Features most associated with subsequent SSI diagnosis were granulation degree, exudate amount, nasogastric tube presence, and heart rate	Limited generalizability; primarily inpatient-focused data	Potential underperformance post-discharge	Expand model to outpatient settings; consider mobile health integration for post-discharge monitoring	Data-Related	Operational Risks	Not applicable	Machine Learning (ML)	Predictive Analytics
81	Sohn S, Larson DW, Habermann EB, et al. Detection of Clinically Important Colorectal Surgical Site Infection Using Bayesian Network. J Surg Res. 2017;209:168-173. doi:10.1016/j.jss.2016.09.058. (File: nihms821385.pdf)	2017	USA	Retrospective study analysed colorectal surgery cases from Mayo Clinic that were sampled for ACS-NSQIP surveillance.	Retrospective study	A Bayesian network, integrating ACS-NSQIP pre-, intra-, and post-operative risk factors with SSI-related keywords extracted from clinical narratives using a NLP system, was trained to classify SSI occurrence. Model performance was evaluated with 10-fold cross-validation.	Detection of SSI in colorectal surgery	Using both structured risk factors and NLP-derived keywords yielded the highest performance for NSQIP-defined SSI detection (AUC 0.827), outperforming logistic regression (AUC 0.719, p=0.002)	Requires structured and unstructured data integration; dependency on NLP accuracy	Potential under-detection of SSI if clinical notes lack detail	Extend to real-time surveillance for proactive SSI monitoring; refine NLP algorithms for greater accuracy	Technical, Data-Related	Operational Risks	Not applicable	Machine Learning (ML)	HAI detection
82	Zachariah P, Sanabria E, Liu J, et al. Novel Strategies for Predicting Healthcare-Associated Infections at Admission: Implications for Nursing Care. Nurs Res. 2020;69(5):399–403. doi:10.1097/NNR.0000000000000449. (File: novel_strategies_for_predicting.9.pdf)	2020	USA	retrospective cohort study analysed adult hospitalisations across three acute care hospitals in New York City.	Retrospective study	Supervised ML (Decision Tree, Neural Network)	Predicting risk of UTI at admission	Decision tree (AUC 0.78) and neural network (AUC 0.77) showed high NPV; feasible for admission-based UTI risk stratification	Generalisability may be limited by reliance on standardised, structured EHR fields, which might not be consistently available across all institutions. Implementation requires integration into admission workflows and clinician acceptance of algorithm outputs.	Low PPV could lead to unnecessary preventive measures in false positives, increasing workload without benefit. False negatives could result in missed opportunities for early intervention. Over-reliance on model output without clinical oversight risks misallocation of resources.	Pilot nursing interventions tied to risk stratification, such as targeted education and alerts for high-risk patients to support UTI prevention efforts	Technical	Operational Risks	Not applicable	Machine Learning (ML)	Predictive Analytics
83	Yang H, Tourani R, Zhu Y, et al. Strategies for building robust prediction models using data unavailable at prediction time. J Am Med Inform Assoc. 2022;29(1):72-79. doi:10.1093/jamia/ocab229. (File: ocab229.pdf)	2022	USA	retrospective cohort study examined adult surgical cases from a large health system in Minnesota	Retrospective study	Machine Learning (various methods)	HAI risk prediction at surgery end.The focus was on improving perioperative risk models by leveraging “temporally unavailable at prediction time” (TUP) postoperative data	Incorporating TUP data improved predictive accuracy for multiple HAIs	Limited availability of TUP data for real-time prediction; high computational needs	Risk of overfitting with complex model structures	Explore scalable approaches to include TUP data; ensure model validation across diverse datasets	Technical, Data-Related	Technical Risks	Not applicable	Machine Learning (ML)	Predictive Analytics
84	Özdede M, Zarakolu P, Metan G, et al. Predictive modeling of mortality in carbapenem-resistant Acinetobacter baumannii bloodstream infections using machine learning. J Investig Med. 2023;72(7):684–696. doi:10.1177/10815589241258964. (File: ozdede-et-al-2024-predictive-modeling-of-mortality-in-carbapenem-resistant-acinetobacter-baumannii-bloodstream.pdf)	2023	Turkey	retrospective study analysed adult patients with carbapenem-resistant Acinetobacter baumannii (CRAB) bloodstream infections admitted to a tertiary hospital in Türkiye	Retrospective study	Five supervised AI techniques—Random Forest (RF), Naïve Bayes (NB), Support Vector Machine (SVM), Neural Networks (NN), and Logistic Regression (LR)—were trained on selected clinical predictors using information gain and gain ratio feature selection.	Predicting 14- and 30-day mortality in CRAB infections	Naïve Bayes model achieved specificity of 0.75 and AUC of 0.822 for 14-day mortality; Random Forest had recall of 0.85 for 30-day mortality	Dependency on diverse clinical and microbiological data; limited generalizability	Potential misclassification of high-risk patients	Conduct multi-center validations to generalize model; consider integrating data from more hospitals to improve reliability	Data-Related	Operational Risks	Not applicable	Machine Learning (ML)	Predictive Analytics
85	Ferrari D, Arina P, Edgeworth J, et al. Using interpretable machine learning to predict bloodstream infection and antimicrobial resistance in ICU patients: Early alert predictors based on EHR data. PLOS Digit Health. 2024;3(10). doi:10.1371/journal.pdig.0000641. (File: pdig.0000641.pdf)	2024	UK	Retrospective study, conducted at Guy’s and St Thomas’ NHS Foundation Trust ICUs	Retrospective study	ML as Multi-Objective Symbolic Regression (MOSR)—which produces interpretable mathematical equations optimised simultaneously for binary cross-entropy, F1-score, and model complexity, aiming to minimise false negatives. This was compared with 10 standard algorithms, including logistic regression, decision trees, random forests, gradient boosting, and LightGBM.	Improve early prediction of bloodstream infections (BSI) and antimicrobial resistance (AMR) at admission using routinely available electronic health record (EHR) data, without relying on prior microbiology results.	MOSR outperformed traditional ML models with a high F1-Score, particularly suited for imbalanced data	Small, single-centre dataset, class imbalance, absence of external validation, and the need to determine optimal presentation of predictions to clinicians.	Risks involve potential overfitting, limited generalisability to other settings, and dependency on consistent EHR data preprocessing.	Further external validation for MOSR in diverse ICU settings; optimize model to maintain balance between sensitivity and specificity	Economic, Data-Related	Operational Risks	Not applicable	Machine Learning (ML)	Predictive Analytics
86	van der Werff SD, Thiman E, Tanushi H, et al. The accuracy of fully automated algorithms for surveillance of healthcare-associated urinary tract infections in hospitalized patients. J Hosp Infect. 2021;110:139-147. doi:10.1016/j.jhin.2021.01.023. (File: PIIS0195670121000414.pdf)	2021	Sweden	Retrospective observational study at Karolinska University Hospital, developed and validated a fully automated surveillance algorithm for healthcare-associated urinary tract infections (HA-UTIs) using routinely collected electronic health record (EHR) data	Validation study	Five rule-based algorithms were tested, ranging from simple microbiology-only detection to combinations incorporating ICD-10 codes, antibiotic prescriptions, and text-mined symptom data. NLP was implemented with regular expressions to detect fever, urinary symptoms, and catheter presence, with negation handling.	Replace resource-intensive manual surveillance by leveraging microbiology results, structured data, and natural language processing (NLP) of free-text clinical notes	High specificity (0.997) for Algorithm 5 with acceptable sensitivity (0.667); effective in reducing manual review	Limited by EHR data structure and accuracy; NLP complexity increases processing time	Risk of under-detection if NLP fails to capture nuances in free-text data	Increase training for EHR note accuracy; refine NLP algorithms based on real-time performance to enhance sensitivity	Data-Related	Technical Risks	Automated surveillance	Machine Learning (ML)	HAI detection
87	Panchavati S, Zelin NS, Garikipati A, et al. A comparative analysis of machine learning approaches to predict C. difficile infection in hospitalized patients. Am J Infect Control. 2022;50(2):250-257. doi:10.1016/j.ajic.2021.11.012. (File: PIIS0196655321007574.pdf)	2022	USA	Retrospective study using electronic health record data from over 700 United States hospitals. A subset of hospitals was used to develop machine learning algorithms (MLAs); the remaining hospitals served as an external test set	Retrospective study	Three MLAs were evaluated: gradient-boosted decision trees (XGBoost), Deep Long Short Term Memory neural network, and one-dimensional convolutional neural network. MLA performance was evaluated with area under the receiver operating characteristic curve (AUROC), sensitivity, specificity, diagnostic odds ratios and likelihood ratios.	Prediction of C. difficile infection (CDI) within 6 hours of admission	High AUROC with XGBoost (0.815) and acceptable performance across all MLAs tested	Requirement of large EHR data; need for tuning based on institution-specific data	Potential model overfitting in smaller datasets; generalizability challenges	Perform prospective validation; consider institution-specific tuning; collect clinician feedback for real-world applicability	Data-Related	Technical Risks, Operational Risks	Not applicable	Machine Learning (ML)	Predictive Analytics
88	da Silva DA, ten Caten CS, dos Santos RP, Fogliatto FS, Hsuan J. Predicting the occurrence of surgical site infections using text mining and machine learning. PLoS One. 2019;14(12). doi:10.1371/journal.pone.0226272. (File: pone.0226272.pdf)	2019	Brazil	Retrospective study analysed adult ICU admissions from 2014 to 2016 in a Brazilian tertiary care hospital	Retrospective study	Text Mining and Machine Learning (SGD, Logistic Regression). Supervised learning	Predicting SSI using surgery records.	SGD achieved 79.7% ROC-AUC for SSI prediction; Logistic Regression yielded 80.6% ROC-AUC for detection	High data processing needs; complex text preprocessing required	Risk of model overfitting; potential for reduced accuracy on smaller datasets	Enhance model robustness with cross-validation; use real-time data input for continuous performance improvement	Data-Related	Technical Risks	Not applicable	Machine Learning (ML)	Predictive Analytics
89	Møller JK, Sørensen M, Hardahl C. Prediction of risk of acquiring urinary tract infection during hospital stay based on machine-learning: A retrospective cohort study. PLoS One. 2021;16(3). doi:10.1371/journal.pone.0248636. (File: pone.0248636.pdf)	2021	Denmark	Retrospective Cohort Study. develop two predictive models, using data from the index admission as well as historic data on a patient, to predict the development of UTI at the time of entry to the hospital and after 48 hours of admission (HA-UTI).	Retrospective study	Machine Learning (Decision Trees, Neural Network)	The ultimate goal is to predict the individual patient risk of acquiring HA-UTI before it occurs so that health care professionals may take proper actions to prevent it	High ROC-AUC (0.82-0.84 for initial model; 0.71-0.77 for 48-hour model).The entry model and the HA-UTI models perform with a high ROC-index indicating a sufficient sensitivity and specificity, which may make both models instrumental in individualized prevention of UTI in hospitalized patients. The favored machine-learning methodology is Decision Trees to ensure the most transparent results and to…	High computational needs, reliance on EHR data quality	Model overfitting risk if not customized to specific settings	Develop site-specific tuning; validate model with prospective data for real-time deployment	Data-Related	Technical Risks	Not applicable	Machine Learning (ML)	Predictive Analytics
90	Peng H-Y, Lin Y-K, Nguyen P-A, et al. Determinants of coronavirus disease 2019 infection by artificial intelligence technology: A study of 28 countries. PLoS One. 2022;17(8). doi:10.1371/journal.pone.0272546. (File: pone.0272546.pdf)	2022	Multi-country	Observational Study	Interventional/implementation	Four types of machine learning classification models were used, including logistic regression, random forest, support vector machine, and artificial neural network, to build prediction modules	Identifying COVID-19 infection determinants	This study found that the area under the receiver operating characteristics curve of the prediction modules established by the four machine learning methods were all >0.95, and the RF had the highest performance (area under the receiver operating characteristics curve is 0.988).	Limited by data imbalances and potential cultural variability in behavior data	Over-reliance on survey data, potential misclassification from self-report biases	Enhance data representativeness with balanced sampling; apply findings for tailored prevention policies in diverse regions	Data-Related	Operational Risks	Not applicable	Machine Learning (ML)	Predictive Analytics
91	Zhuang Y, Dyas A, Meguid RA, et al. Preoperative prediction of postoperative infections using machine learning and electronic health record data. Ann Surg. 2024;279(4):720-726. doi:10.1097/SLA.0000000000006106. (File: preoperative_prediction_of_postoperative.26.pdf)	2024	USA	Multicentre retrospective study within the University of Colorado Health System. Internally validated preoperative risk models	Retrospective study	AI program called Automated Surveillance of Postoperative Infections (ASPIN). ASPIN uses machine learning applied to EHR data rather than manual chart review or patient follow-up to estimate risk-adjusted postoperative infection rates.	Provide generalisable models to risk-adjust infection rates generated by the ASPIN (Automated Surveillance of Postoperative Infections) system, reducing reliance on labour-intensive manual chart review. to predict four common postoperative infections—surgical site infection (SSI), urinary tract infection (UTI), sepsis/septic shock, and pneumonia—using structured electronic health record (EHR) dat…	The models required only 6–7 predictors per infection type and achieved good-to-very-good discrimination in the test set: AUCs of 0.73 (SSI), 0.76 (UTI), 0.89 (sepsis), and 0.84 (pneumonia)	Barriers to implementation include variability and incompleteness in EHR coding (e.g., wound class, ASA status), missing data from patients without continuous care in the health system, and potential changes in predictor distributions over time requiring recalibration.	Risks involve misclassification from inaccurate coding, underestimation in cases with incomplete comorbidity histories, and reduced validity when applied without local recalibration.	External validation across diverse institutions, periodic model recalibration to prevent drift, and integration into automated surveillance platforms alongside postoperative detection models to enable observed-to-expected ratio reporting.	Data-Related	Technical Risks	Not applicable	Machine Learning (ML)	Predictive Analytics
92	Rafaqat W, Fatima HS, Kumar A, Khan S, Khurram M. Machine learning model for assessment of risk factors and postoperative day for superficial vs deep/organ-space surgical site infections. Surg Innov. 2023;30(4):455-462. doi:10.1177/15533506231170933. (File: rafaqat-et-al-2023-machine-learning-model-for-assessment-of-risk-factors-and-postoperative-day-for-superficial-vs-deep.pdf)	2023	Pakistan	Retrospective case-control study, conducted at Aga Khan University Hospital in Karachi, analysed patients who developed surgical site infections (SSIs) after general surgery	Interventional/implementation	Six supervised machine learning algorithms—logistic regression, AdaBoost, gradient boosting, stochastic gradient boosting, XGBoost, and random forest—were trained separately for the binary classification of SSI type and the multi-class prediction of infection onset week.	Predicting type and time of SSI development	XG Boost showed high AUC-ROC (.84) for infection type; multiple models achieved AUC-ROC of .74 for timing	Requires extensive data on SSI characteristics; need for variable selection for accuracy	Model overfitting in limited data contexts; potential misclassification in clinical use	Conduct external validation; implement multicenter studies for broader data collection	Data-Related	Technical Risks	Not applicable	Machine Learning (ML)	Predictive Analytics
93	Yeo I, Klemt C, Robinson MG, et al. The Use of Artificial Neural Networks for the Prediction of Surgical Site Infection Following TKA. J Knee Surg. 2023;36(6):637-643. doi:10.1055/s-0041-1741396. (File: s-0041-1741396.pdf)	2023	USA	Retrospective single-centre study analysed primary total knee arthroplasty (TKA) patients	Retrospective study	Five supervised machine learning algorithms were tested—artificial neural networks (ANNs), stochastic gradient boosting, support vector machines, random forest, and elastic-net logistic regression	Predicting SSIs post-TKA	ANN achieved AUC of 0.84, demonstrating high accuracy in SSI prediction	High computational requirements; reliance on robust data for accurate modeling	Potential for model bias; risk of reduced applicability in diverse populations	Validate across multiple sites for generalizability; implement ANN in combination with clinical judgment	Data-Related	Technical Risks, Operational Risks	Not applicable	Deep Learning (DL)	Predictive Analytics
94	Roimi M, Neuberger A, Shrot A, et al. Early diagnosis of bloodstream infections in the intensive care unit using machine-learning algorithms. Intensive Care Med. 2020;46:454-462. doi:10.1007/s00134-019-05876-8. (File: s00134-019-05876-8.pdf)	2020	USA, Israel	Bi-center Cohort Study.	Interventional/implementation	Machine Learning (RF, XGBoost Ensemble).	Early detection of ICU-acquired bloodstream infections (BSI). Included adults from whom blood cultures were collected for suspected BSI at least 48 h after admission. Prediction ability for ICUacquired BSI was assessed by the area under the receiver operating characteristics (AUROC)	High AUROC in internal validation (0.87 BIDMC, 0.93 RHCC); improved early intervention capability	Dependence on high-quality, granular, and continuously updated EHR data; the need for site-specific model training; limited generalisability across institutions; and computational requirements for processing large time-series datasets	False positives may trigger unnecessary treatment, and missed BSIs if false negatives occur, particularly since the model was only applied to patients already suspected of infection	Perform extensive site-specific validation; update algorithms regularly to adapt to evolving ICU protocols	Data-Related	Technical Risks, Operational Risks	Not applicable	Machine Learning (ML)	HAI detection
95	Li MP, Liu WC, Wu JB, et al. Machine learning for the prediction of postoperative nosocomial pulmonary infection in patients with spinal cord injury. Eur Spine J. 2023;32:3825-3835. doi:10.1007/s00586-023-07772-8. (File: s00586-023-07772-8.pdf)	2023	China	Retrospective Study	Retrospective study	Machine Learning (RF, XGB, DT, NBC)	Predicting pulmonary infections post-spinal cord surgery	RF model performed best with AUC 0.721; demonstrated satisfactory predictive power. SHAP does not assess the importance of features based on the error introduced when changing their values. Rather, the SHAP method determines feature importance by calculating the contribution of each feature to the predicted value. SHAP is a kind of post-hoc model interpretation method, the core idea is to compute…	Limited by single-center data; ML model complexity necessitates large datasets for reliable prediction	Model may underperform in diverse populations due to limited training diversity	Expand study to multi-center data collection; improve model transparency through SHAP analysis for clinician understanding	Data-Related	Human Risks	Not applicable	Machine Learning (ML)	Predictive Analytics
96	Asif S, Xu X, Zhao M, et al. ResMFuse-Net: Residual-based multilevel fused network with spatial-temporal features for hand hygiene monitoring. Appl Intell. 2024;54:3606-3628. doi:10.1007/s10489-024-05305-4. (File: s10489-024-05305-4.pdf)	2024	China	Experimental Study	Experimental	ResMFuse-Net (Deep Learning CNN with ConvLSTM)	Monitoring hand hygiene compliance through video analysis	High accuracy of 97.61% on internal dataset, 98.69% on external; computational efficiency with reduced parameters	Requirement for high-quality video inputs and stable camera setup; initial setup costs can be high	Data privacy concerns due to video monitoring; potential for user discomfort in monitored environments	Develop privacy-centric policies; expand testing across diverse healthcare settings for generalizability	Economic, Data-Related	Data Security	Not applicable	Deep Learning (DL)	Hand Hygiene compliance
97	Petrosyan Y, Thavorn K, Smith G, et al. Predicting postoperative surgical site infection with administrative data: A random forests algorithm. BMC Med Res Methodol. 2021;21:179. doi:10.1186/s12874-021-01369-9. (File: s12874-021-01369-9.pdf)	2021	Canada	Retrospective Cohort Study	Retrospective study	First stage, a Random Forests algorithm to perform a preliminary screening of variables and to rank the importance of candidate variables. Second stage, the 30 most important variables were input into the high-performance logistic regression to build interpretable and parsimonious models. Third stage: risk score modeling methodology to transform the final logistic models form the second stage int…	Predicting SSIs within 30 days post-surgery using health administrative data	High discrimination (AUC 0.91) and calibration; effective in reducing manual data review burden	Dependence on extensive administrative data, including ICD codes, which may limit generalizability	Risk of underdetection in patients without comprehensive administrative records	Broaden dataset for training to include diverse hospital settings; conduct external validation for broader applicability	Data-Related	Operational Risks	Not applicable	Machine Learning (ML)	Predictive Analytics
98	Verberk JDM, van der Werff SD, et al. Augmented value of using clinical notes in semi-automated surveillance of deep surgical site infections after colorectal surgery. Antimicrob Resist Infect Control. 2023;12:117. doi:10.1186/s13756-023-01316-x. (File: s13756-023-01316-x.pdf)	2023	Sweden	Retrospective, observational cohort study in patients who underwent colorectal surgery	Retrospective study	NLP was used to detect keyword counts in clinical notes. Several NLP algorithms were developed with different count input types and classifiers, and added as component to the original semi-automated algorithm. Traditional manual surveillance was compared with the NLP-augmented surveillance algorithms and sensitivity, specificity, PPV and WR were calculated	Detecting deep SSIs post-colorectal surgery	Sensitivity of 95.1%, workload reduction (WR) of 60.9%, improved positive predictive value (PPV) with NLP addition	High dependency on structured and unstructured data; challenges in NLP accuracy for clinical notes	Potential data privacy concerns; decreased sensitivity with some keyword models	Consider expanded NLP lexicon for complex cases; conduct site-specific NLP validations	Data-Related	Data Security	Automated surveillance	Machine Learning (ML)	HAI detection
99	Wang M, Li W, Hui W, et al. Development and validation of machine learning-based models for predicting healthcare-associated bacterial/fungal infections among COVID-19 inpatients: A retrospective cohort study. Antimicrob Resist Infect Control. 2024;13:42. doi:10.1186/s13756-024-01392-7. (File: s13756-024-01392-7.pdf)	2024	China	Retrospective cohort study, enrolled adult inpatients confirmed with COVID-19 in a tertiary hospital	Retrospective study	Machine Learning: Generalized linear model (GLM) and Random forest (RF)	Predicting bacterial/fungal infections in COVID-19 inpatients	GLM and RF models achieved AUCs of 0.87 and 0.88 with high accuracy, sensitivity and specificity. Aiding early detection of coinfections	High dependency on structured data; variability in performance due to comorbidities and invasive procedures	Model risk of overfitting; ethical concerns in antibiotic usage guidelines	Extend validations across patient demographics; adapt model for nuanced infection control practices	Data-Related	Operational Risks	Not applicable	Machine Learning (ML)	Predictive Analytics
100	Kim D, Canovas-Segura B, Jimeno-Almazán A, et al. Spatial-temporal simulation for hospital infection spread and outbreaks of Clostridioides difficile. Sci Rep. 2023;13:20022. doi:10.1038/s41598-023-47296-1. (File: s41598-023-47296-1.pdf)	2023	Spain	Simulation Study	Experimental	Agent-based modeling – A computational approach used to simulate interactions of autonomous agents. Compartmental epidemiological models (SEIRD) – A classic machine-learning-based modeling approach for disease spread.	Simulating spread of C. difficile in hospitals	Validated high accuracy in spatial-temporal predictions of infection spread; adaptable to various hospital layouts	Requires detailed hospital data input and patient interaction modeling; model may not account for all real-life infection variables	Privacy and data security issues with patient simulation data; potential limitations in generalizing to hospitals with different layouts	Further validation with real hospital data; expand to multi-pathogen scenarios and broader patient demographics	Data-Related	Data Security	Not applicable	Machine Learning (ML)	Predictive Analytics
101	Atkinson A, Ellenberger B, Piezzi V, et al. Extending outbreak investigation with machine learning and graph theory: Benefits of new tools with application to a nosocomial outbreak of a multidrug-resistant organism. Infect Control Hosp Epidemiol. 2023;44(2):246-252. doi:10.1017/ice.2022.66. (File: S0899823X22000666a.pdf)	2023	Switzerland	Retrospective Cohort Study	Retrospective study	Machine Learning & Graph Theory (Decision Trees, Network Graph). Supervised learning	VRE outbreak investigation	Identified key risk factors and established high-risk transmission pathways	High data integration requirements and EHR compatibility issues	Potential data fragmentation and underreporting due to integration challenges	Establish fully integrated data warehouses; expand use of graph analysis for ongoing monitoring and real-time adjustments	Technical, Data-Related	Technical Risks	Not applicable	Machine Learning (ML)	Outbreak Detection
102	Ötleş E, Balczewski EA, Keidan M, et al. Clostridioides difficile infection surveillance in intensive care units and oncology wards using machine learning. Infect Control Hosp Epidemiol. 2023;44(9):1776-1781. doi:10.1017/ice.2023.54. (File: S0899823X23000545a.pdf)	2023	USA	Prospective cohort study with patient carriage of toxigenic C. difficile identified by rectal swabs analyzed by anaerobic culture and polymerase chain reaction (PCR). A previously validated ML model using electronic health record data generated daily risk of HO-CDI for every patient. Swab results and risk predictions were compared to the eventual HO-CDI status	Interventional/implementation	Machine Learning (Logistic Regression). Supervised learning	Predicting HO-CDI risk in ICU and oncology wards	With limited resources, an ML model identified the same number of HO-CDI admissions as swab-based surveillance, though it generated more false-positives. The patients identified by the ML model were not yet colonized with C. difficile. Additionally, the ML model identifies at-risk admissions before disease onset, providing opportunities for prevention.	High rate of false positives; alert fatigue risk; model setup costs	Possible user desensitization to alerts, limited by specific ICU workflows	Combine ML with traditional swab for balanced surveillance; increase specificity to reduce alert fatigue	Technical, Economic	Human Risks	Not applicable	Machine Learning (ML)	Predictive Analytics
103	Savin I, Ershova K, Kurdyumova N, et al. Healthcare-associated ventriculitis and meningitis in a neuro-ICU: Incidence and risk factors selected by machine learning approach. J Crit Care. 2018;45:95-104. doi:10.1016/j.jcrc.2018.01.022. (File: savin2018.pdf)	2018	Russia	Observational cohort study was conducted in Russia , included high-risk neuro-ICU patients. Utilized relative risk analysis, regressions, and ML	Interventional/implementation	ML (RF, XGBoost)	Identify factors associated with healthcare-associated ventriculitis and meningitis (HAVM) development	High accuracy in risk factor prediction and incidence estimation	Limited by need for high computational power; requires large dataset for effectiveness	Ethical concerns regarding patient data privacy; high costs in data management	Further research may be done to build effective models for predicting HAVM by using widely known engineering approaches: polynomial features based on EVD days, additional data preprocessing and increasing training samples, and fine-tuning hyper-parameters	Data-Related	Data Security	Not applicable	Machine Learning (ML)	Predictive Analytics
104	Lyu JW, Zhang XD, Tang JW, et al. Rapid prediction of multidrug-resistant Klebsiella pneumoniae through deep learning analysis of SERS spectra. Microbiol Spectr. 2023;11(2). doi:10.1128/spectrum.04126-22. (File: spectrum.04126-22.pdf)	2023	China	Experimental	Experimental	Deep Learning & SERS Spectroscopy	Rapid detection of drug-resistant K. pneumoniae	Achieved 99.46% prediction accuracy with CNN-attention model	High-tech requirements for SERS and CNN models; cost of SERS setups	Complexity in model interpretation; data management challenges	Expand data-sharing platforms for SERS data; standardize protocols for SERS analysis	Technical, Economic	Technical Risks, Operational Risks	Not applicable	Deep Learning (DL)	Predictive Analytics
105	Prey BJ, Colburn ZT, Williams JM, et al. The use of mobile thermal imaging and machine learning technology for the detection of early surgical site infections. Am J Surg. 2024;231(1):60-64. doi:10.1016/j.amjsurg.2023.04.011. (File: The use of mobile thermal imaging_Beau J. Prey.pdf)	2024	USA	Observational Study	Interventional/implementation	Mobile Thermal Imaging and Machine Learning (ML) using Convolutional Neural Networks (CNN)	Early detection of Surgical Site Infections (SSI) in surgical patients	Achieved 89–92% accuracy in wound segmentation; able to detect early thermographic changes in surgical wounds	Limited by low incidence of SSI in study; high cost of thermal imaging devices	High setup costs, especially challenging for low-resource settings; generalizability may be limited without diverse datasets	Expand model validation with higher SSI incidence settings; explore options to reduce costs for thermal imaging in resource-limited areas	Economic	Technical Risks, Operational Risks	Not applicable	Deep Learning (DL)	HAI detection
106	Lee JH, Shim JW, Lim MH, et al. Towards optimal design of patient isolation units in emergency rooms to prevent airborne virus transmission: From computational fluid dynamics to data-driven modeling. Comput Biol Med. 2024;173:108309. doi:10.1016/j.compbiomed.2024.108309. (File: Towards optimal design of patient isolation.pdf)	2024	South Korea	Using CFD simulations, we evaluated various PIU parameters and room conditions to assess the impact of PIU installation on ventilation and isolation. Studied Particle dispersion from coughing subjects and airflow patterns. Machine-learning models were trained using CFD simulation data to estimate the performance and identify significant parameters.	Experimental	Computational Fluid Dynamics (CFD) and Machine Learning (ML) Models	Design optimization of Patient Isolation Units (PIUs) for airborne infection control	CFD and ML models successfully identified factors that enhance PIU effectiveness; reduced design time	High computational demands for CFD models; requires frequent updates to model parameters	Complex setup for emergency use; costs may be prohibitive for quick deployment	Utilize data-driven models for real-time adjustments in PIUs; simplify models for easier deployment in various hospital settings	Technical	Technical Risks, Operational Risks	Computational Fluid Dynamics (CFD)	Machine Learning (ML)	Environmental Monitoring
107	Fletcher RR, Schneider G, Hedt-Gauthier B, et al. Use of Convolutional Neural Networks (CNN) and Transfer Learning for Prediction of Surgical Site Infection from Color Images. IEEE Eng Med Biol Soc. 2021;43:5047. doi:10.1109/EMBC.2021.9630430. (File: Use_of_Convolutional_Neural_Nets_and_Transfer_Learning_for_Prediction_of_Surgical_Site_Infection_from_Color_Images.pdf)	2021	Rwanda	Observational Study. Image data used for model development was collected as part of a study conducted by Harvard Medical School and Partners In Health (PIH), in Kigali, Rwanda. This study focused on Cesarean section surgery at the Kirehe District Hospital in rural Rwanda	Interventional/implementation	Convolutional Neural Networks (CNN) and Transfer Learning	Early detection of SSI post-Cesarean section in low-resource settings	While the sensitivity of both CNN models is greater than 80%, (with classification accuracy > 80%), the AUC accuracy is fairly moderate at 65%	Requires internet access for data upload; class imbalance affects accuracy	Risk of over-reliance on technology without clinical verification in underserved areas	Optimize model for offline use; validate effectiveness in multi-region settings to improve broad applicability	Data-Related	Operational Risks	Not applicable	Deep Learning (DL)	Predictive Analytics
108	Flores-Balado Á, Méndez CC, González AH, et al. Using Artificial Intelligence (AI) to reduce orthopedic surgical site infection surveillance workload: Algorithm design, validation, and implementation in 4 Spanish hospitals. Am J Infect Control. 2023;51(11):1225-1229. doi:10.1016/j.ajic.2023.04.165. (File: Using artificial intelligence to reduce orthopedic.pdf)	2023	Spain	Observational Study: multivariable algorithm, AI-HPRO, using natural language processing (NLP) and extreme gradient boosting to screen for SSI in patients undergoing hip replacement surgery. The development and validation cohorts included data from health care episodes from 4 hospitals in Spain.	Interventional/implementation	Natural Language Processing (NLP) and Extreme Gradient Boosting (XGBoost)	Automated SSI surveillance in orthopedic surgeries	Implementation of the AI-HPRO algorithm reduced the surveillance time from 975 person/hours to 63.5 person/hours and permitted an 88.95% reduction in the total volume of clinical records to be reviewed manually. The model presents a higher negative predictive value (99.98%) than algorithms relying on NLP alone (94%) or NLP and logistic regression (97%).	High dependence on structured Electronic Health Record (EHR) data; NLP performance varies with language processing	Potential data fragmentation without centralized EHR; NLP may miss relevant data in unstructured notes	Expand NLP models to other surgical fields; promote EHR standardization to facilitate universal implementation	Data-Related	Technical Risks	Not applicable	Machine Learning (ML)	HAI Surveillance
109	Xu W, Yang H, Chen J, et al. WashRing: An energy-efficient and highly accurate handwashing monitoring system via smart ring. IEEE Trans Mob Comput. 2024;23(1):971-989. doi:10.1109/TMC.2022.3227299. (File: WashRing_An_Energy-Efficient_and_Highly_Accurate_Handwashing_Monitoring_System_via_Smart_Ring.pdf)	2022	China	Observational Study	Interventional/implementation	Smart Ring with Deep Learning (CNN-LSTM)	Handwashing adherence monitoring	Achieved 97.8% accuracy in detecting handwashing steps; energy efficiency increased by 64.2%	High setup cost for smart ring technology; device availability limitations	Data privacy concerns with wearable sensors (user study); limited battery life	Promote integration with smartphones for real-time feedback; address privacy with secure data handling protocols	Economic	Data Security	Wearable devices	Deep Learning (DL)	Hand Hygiene compliance
110	Yu T, Fu Y, He J, et al. Identification of antibiotic resistance in ESKAPE pathogens through plasmonic nanosensors and machine learning. ACS Nano. 2023;17(5):4551-4563. doi:10.1021/acsnano.2c10584. (File: yu-et-al-2023-identification-of-antibiotic-resistance-in-eskape-pathogens-through-plasmonic-nanosensors-and-machine.pdf)	2023	China	Experimental	Experimental	Plasmonic Nanosensors with Machine Learning	Rapid detection of antibiotic resistance in ESKAPE pathogens	Achieved 89.74% accuracy in detecting resistance phenotypes within 20 minutes. The machine-learning-based identification achieved accuracies of 72.22% for Enterococcus, 100% for Staphylococcus, 83.33% for Klebsiella, 100% for Acinetobacter, 91.67% for Pseudomonas, and 100% for Enterobacter. The classification-based supervised methods showed an overall accuracy of 89.74% for identification, much h…	Requires specialized equipment for plasmonic sensing; cost of AuNPs and machine learning infrastructure	Over-dependence on machine learning predictions; limited interpretability in clinical environments	Encourage validation with clinical microbiology labs; explore cost-effective alternatives for nanosensor production	Technical, Economic	Human Risks	Plasmonic nanosensors	Machine Learning (ML)	Antimicrobial resistance
